# Supplementary material for: Human-Induced Pluripotent Stem Cell-Derived Neural Organoids as a Novel In Vitro Platform for Developmental Neurotoxicity Assessment
Source: Int J Mol Sci. 2024 Nov 21;25(23):12523. doi: 10.3390/ijms252312523 (PMC11641787; doi:10.3390/ijms252312523)
Supplement: Supplementary file 1 [file ijms-25-12523-s001.zip]

Archive with 2 entries (2 files):
- Supplemental 1 Fig S4C supplement.xlsx
- Supplemental 2 Diff_genes_heatmap_rotenone-control.xlsx
