# Supplementary material for: Human-Induced Pluripotent Stem Cell-Derived Neural Organoids as a Novel In Vitro Platform for Developmental Neurotoxicity Assessment
Source: Int J Mol Sci. 2024 Nov 21;25(23):12523. doi: 10.3390/ijms252312523 (PMC11641787; doi:10.3390/ijms252312523)
Supplement: Supplementary file 1 [file ijms-25-12523-s001.zip › Supplemental 1 Fig S4C supplement.xlsx]

## Sheet: FigS4C supplement
	Direction	adj.Pval	nGenes	Pathways	Genes
1	Down regulated	2.63e-15	78	Neuroactive ligand-receptor interaction	GIPR PRSS3 GABRA3 UTS2 CALCRL SCTR CHRNA3 P2RX5 GABRP HRH3 CHRNA4 PDYN GPR50 GRIN2D RLN2 RLN1 P2RX3 CCKBR GHR HRH2 VIPR1 POMC OPRD1 GRM4 PTGER2 GRIA3 C3 THRA ADORA2A GALR3 PYY NTS APLNR HTR1B AGT EDNRB GH2 LPAR6 GABRB2 LPAR4 CHRNB3 ADRA2A DRD3 EDNRA GRIA4 HTR6 CHRNB2 PTH1R PTGER1 SSTR5 GRIK3 GRM2 NPY1R NPY5R TAC3 MTNR1A CHRNA5 TACR3 P2RY1 APLN RXFP1 NMUR1 GPR156 GRIN1 HTR1D GRM8 LYNX1 S1PR5 NPW G…
2	Down regulated	0.00271773	30	Cell adhesion molecules	CD4 CLDN11 CD6 CNTN1 ICAM1 MADCAM1 CD40 CNTNAP1 NRXN2 LRRC4B CLDN10 IGSF11 NLGN4X LRRC4C JAM2 MPZ ITGB2 CADM3 CLDN19 NLGN4Y ITGAM CD8B NEGR1 NRXN1 NLGN3 NTNG2 SPN HLA-DMA HLA-DMB NLGN2
3	Down regulated	0.00616402	43	CAMP signaling pathway	GIPR ATP1A2 ATP2A3 LIPE CACNA1F ATP1A3 GRIN2D PDE4C MAPK10 POMC PIK3R3 PTGER2 GRIA3 ADORA2A RAC2 CALML4 ATP1B2 TNNI3 PPP1R1B HTR1B VAV1 CREB3L4 PIK3R1 PAK1 EDNRA CAMK4 GRIA4 ATP2B2 HTR6 SSTR5 NPY1R NPR1 FOS PDE3A ADCY5 GRIN1 HTR1D PDE4B PTCH1 ATP2A1 CNGA1 FXYD1 GRIN2B
4	Up regulated	4.63e-08	60	Focal adhesion	ITGA3 VCL TNC LAMA3 LAMC2 ACTN1 COL4A4 PXN COL9A3 PDGFB MYL9 MYL12A CAV2 CAV1 MET MYL7 RAPGEF1 COL1A1 BIRC2 MYL2 VEGFA PDGFRB FN1 RAP1A SPP1 PPP1R12C VASP FLNC SHC2 LAMA5 ITGB4 VAV3 ITGA7 FLNB TLN1 THBS1 ITGAV AKT1 ITGA9 PDGFC EGFR SHC3 VEGFC PRKCA ITGA5 CAPN2 COL4A3 THBS3 JUN SHC4 COL4A5 RELN LAMA2 LAMB3 FLNA PARVA HRAS ACTN4 ZYX BCAR1
5	Up regulated	1.44e-05	27	ECM-receptor interaction	ITGA3 CD44 TNC LAMA3 LAMC2 COL4A4 COL9A3 COL1A1 FN1 SPP1 SDC4 LAMA5 ITGB4 ITGA7 THBS1 ITGAV ITGA9 ITGA5 COL4A3 THBS3 SV2B COL4A5 AGRN RELN LAMA2 CD47 LAMB3
6	Up regulated	1.74e-05	52	Proteoglycans in cancer	WNT16 FAS CD44 GPC1 WNT11 MMP2 PXN SLC9A1 EZR TGFB2 ITPR3 TIMP3 CAV2 CAV1 MET COL1A1 WNT5B FZD10 VEGFA HBEGF FN1 TWIST1 PLAU SDC4 PPP1R12C FLNC VAV3 WNT2B CD63 FLNB MYC TLR2 THBS1 ITGAV IQGAP1 AKT1 WNT9A CAMK2D ANK2 EGFR PRKCA WNT7A ITGA5 CASP3 SDC2 FZD8 MAPK11 WNT7B FLNA HRAS TWIST2 CTTN
7	Up regulated	0.00149441	39	Cytokine-cytokine receptor interaction	TNFRSF12A IL32 FAS RELT IL4R TGFB2 IL11 AMH IL10RA ACVR1 LEPR TNFSF4 CXCR4 CNTFR BMP4 CCR7 TNFRSF19 GDF15 NGF IL15RA IL6 BMPR1B INHBE ACKR3 OSMR TSLP CXCL14 CTF1 BMP6 IL6R CXCL16 IL17RE IL15 IL31RA TNFRSF11B CLCF1 IL17RA CSF1R IL1RAP
8	Up regulated	0.00149441	25	Amoebiasis	VCL LAMA3 SERPINB3 LAMC2 ACTN1 COL4A4 ARG2 GNA11 TGFB2 PLCB4 COL1A1 FN1 SERPINB6 LAMA5 IL6 TLR2 PRKCA CASP3 COL4A3 SERPINB9 COL4A5 LAMA2 LAMB3 SERPINB4 ACTN4
9	Up regulated	0.00377667	23	Hypertrophic cardiomyopathy	ITGA3 CACNB1 CACNG4 EDN1 TGFB2 SGCG PRKAG2 MYL2 TNNT2 ITGB4 ITGA7 IL6 ITGAV TPM1 ITGA9 CACNA2D3 ACTC1 LMNA ITGA5 TPM4 CACNB3 LAMA2 CACNA1C
10	Up regulated	0.00551558	60	MAPK signaling pathway	MAPK8IP2 FAS MAP2K3 KITLG CACNB1 MAP4K4 CACNG4 MECOM TGFB2 GADD45B MKNK2 PDGFB TRADD MET DUSP3 AREG VEGFA RASGRF2 FGF1 PDGFRB RAP1A GADD45A DUSP1 PPP3CC FLNC NFATC1 NGF FLNB MYC PPM1B DUSP5 AKT1 EPHA2 DUSP10 PDGFC EGFR CACNA1B VEGFC PRKCA CACNA2D3 RPS6KA4 MAPKAPK2 CASP3 CACNB3 PLA2G4F GNG12 TRAF6 DDIT3 JUN CSF1R IRAK1 MAPK11 IL1RAP FLNA MAP3K5 IRAK4 DUSP8 MAPT HRAS CACNA1C
11	Up regulated	0.00732833	23	Dilated cardiomyopathy	ITGA3 ADRB1 CACNB1 CACNG4 TGFB2 SGCG MYL2 TNNT2 ADCY7 ITGB4 ITGA7 ITGAV TPM1 ITGA9 ADCY8 CACNA2D3 ACTC1 LMNA ITGA5 TPM4 CACNB3 LAMA2 CACNA1C
12	Up regulated	0.00734302	63	Human papillomavirus infection	WNT16 ITGA3 FAS TNC LAMA3 LAMC2 PPP2R5B HES2 PPP2R2C COL4A4 WNT11 PXN COL9A3 TRADD AXIN1 CREB3 COL1A1 WNT5B FZD10 VEGFA PDGFRB FN1 ATP6V0B SPP1 IRF1 CRB3 LAMA5 ITGB4 WNT2B ITGA7 THBS1 ITGAV RB1 AKT1 WNT9A ITGA9 CREB5 EGFR ATP6V1B2 ATP6V0D2 WNT7A MX1 CREB3L1 DVL3 ITGA5 JAK1 PRKCI CASP3 HEY1 COL4A3 THBS3 RFNG PTGER4 FZD8 WNT7B COL4A5 HES4 RELN LAMA2 LAMB3 HLA-B ATP6V1E2 HRAS
13	Up regulated	0.00924024	26	AGE-RAGE signaling pathway in diabetic complications	EDN1 COL4A4 NOX4 MMP2 TGFB2 JAK2 PLCB4 SERPINE1 COL1A1 VEGFA FN1 F3 NFATC1 IL6 AKT1 VEGFC PRKCA PLCD3 CASP3 COL4A3 PRKCE JUN THBD MAPK11 COL4A5 HRAS
