# Supplementary material for: Human-Induced Pluripotent Stem Cell-Derived Neural Organoids as a Novel In Vitro Platform for Developmental Neurotoxicity Assessment
Source: Int J Mol Sci. 2024 Nov 21;25(23):12523. doi: 10.3390/ijms252312523 (PMC11641787; doi:10.3390/ijms252312523)
Supplement: Supplementary file 1 [file ijms-25-12523-s001.zip › Supplemental 2 Diff_genes_heatmap_rotenone-control.xlsx]

## Sheet: Diff_genes_heatmap_rotenone-con
Regulation	Ensembl ID	log2 Fold Change	Adj.Pval	Symbol	Chr	Type	control_1	control_2	control_3	rotenone_25	rotenone_1	rotenone_03
Up	ENSG00000147614	11.3849	2.33e-07	ATP6V0D2	8q21.3	protein_coding	2	2	2	9.93062	8.6046	5.51836
Up	ENSG00000165071	11.1807	5.84e-17	TMEM71	8q24.22	protein_coding	2	2	2	9.30536	8.78104	7.2667
Up	AC009412.1	11.1463	5.15e-18	NA	NANA	NA	2	2	2	9.16722	7.81652	8.6361
Up	ENSG00000282725	10.8952	3.53e-18	CORO7	CHR_HSCHR16_3_CTG1	protein_coding	2	2	2	8.3919	8.67639	8.03984
Up	ENSG00000130487	10.1418	2.21e-05	KLHDC7B	22q13.33	protein_coding	2	2	2	8.98893	6.09891	4.72507
Up	ENSG00000135046	10.0233	0	ANXA1	9q21.13	protein_coding	5.46054	5.16332	5.61466	15.4009	15.3905	15.2807
Up	ENSG00000220773	9.85811	2.92e-13	RPSAP44	6p12.1	processed_pseudogene	2	2	2	7.89775	7.49781	6.29435
Up	ENSG00000198021	9.61464	3.82e-14	SPANXA1	Xq27.2	protein_coding	2	2	2	7.05676	7.13982	7.20818
Up	ENSG00000110203	9.46748	7.96e-12	FOLR3	11q13.4	protein_coding	2	2	2	7.18584	7.50571	5.78182
Up	ENSG00000139278	9.42059	3.22e-77	GLIPR1	12q21.2	protein_coding	2.53089	3.06026	2.86962	10.6652	10.9954	11.3098
Up	ENSG00000242358	9.40082	6.4e-12	RPS21P4	4p15.32	processed_pseudogene	2	2	2	7.64364	6.39966	6.34955
Up	AC107983.1	9.18523	0.0349	NA	NANA	NA	2	2	2	2	6.60492	7.74962
Up	AC118942.1	9.18352	8.5e-10	NA	NANA	NA	2	2	2	7.42334	6.87278	4.77968
Up	ENSG00000164379	9.14901	9.79e-10	FOXQ1	6p25.3	protein_coding	2	2	2	7.26235	7.01247	4.72507
Up	ENSG00000176194	9.09505	1.26e-51	CIDEA	18p11.21	protein_coding	2.73746	2	2.7327	10.4484	10.1472	9.81847
Up	ENSG00000128591	9.04979	0	FLNC	7q32.1	protein_coding	6.8028	6.55026	6.50284	15.8605	15.7514	15.1343
Up	ENSG00000154589	8.98884	1.5e-22	LY96	8q21.11	protein_coding	2	2	2.58141	8.93986	9.1036	8.33704
Up	ENSG00000122691	8.98593	7.55e-156	TWIST1	7p21.1	protein_coding	3.47471	3.29106	3.21629	11.5725	11.5911	11.5662
Up	ENSG00000219814	8.94913	5.01e-11	RPL23AP47	6q27	processed_pseudogene	2	2	2	6.23582	5.96772	7.05054
Up	KIAA1147	8.88073	0.0419	NA	NANA	NA	2	2	2	6.90139	7.07755	2
Up	ENSG00000038945	8.71136	2.67e-11	MSR1	8p22	protein_coding	2.28973	2	2	7.67597	7.02352	6.71444
Up	ENSG00000250026	8.69404	3.61e-10	TMPRSS11BNL	4q13.2	transcribed_unprocessed_pseudogene	2	2	2	5.52082	6.21915	6.7559
Up	ENSG00000276849	8.66456	2.23e-10	TRBC2	CHR_HSCHR7_2_CTG6	TR_C_gene	2	2	2	6.34036	6.56007	5.61162
Up	AC113410.1	8.66211	1.69e-09	NA	NANA	NA	2	2	2	5.75067	6.9788	5.45265
Up	ENSG00000268545	8.53292	0.0513	VN1R107P ENSG00000268545	19q13.43	unprocessed_pseudogene	2	2	2	6.27855	6.9559	2
Up	ENSG00000166396	8.46807	7.45e-10	SERPINB7	18q21.33	protein_coding	2	2	2	5.52082	6.0348	6.42001
Up	ENSG00000006128	8.45687	4.36e-36	TAC1	7q21.3	protein_coding	6.23211	6.59414	6.47091	15.5742	14.8419	13.1522
Up	ENSG00000120937	8.4354	2.88e-170	NPPB ENSG00000120937	1p36.22	protein_coding	3.58578	3.66476	4.16161	11.6267	11.7346	12.1489
Up	ENSG00000111245	8.43219	1.47e-09	MYL2	12q24.11	protein_coding	2	2	2	5.59031	5.69102	6.53559
Up	ENSG00000132965	8.43104	4.91e-10	ALOX5AP	13q12.3	protein_coding	2	2	2	5.75067	6.29409	5.90975
Up	ENSG00000174145	8.39112	2.05e-10	NWD2	4p14	protein_coding	2.28973	2	2	7.20811	7.02352	6.25635
Up	ENSG00000138271	8.36495	2.07e-09	GPR87	3q25.1	protein_coding	2	2	2	5.81013	5.41701	6.42001
Up	ENSG00000166670	8.34201	2.3e-20	MMP10	11q22.2	protein_coding	2	2	2.7327	7.61058	8.54449	9.13476
Up	ENSG00000136155	8.31112	4.68e-08	SCEL	13q22.3	protein_coding	2	2	2	6.64798	5.77189	4.54761
Up	ENSG00000102683	8.27888	6.83e-49	SGCG	13q12.12	protein_coding	3.07865	2.44548	2.58141	10.012	9.83375	9.20129
Up	AC007686.1	8.27279	5.52e-09	NA	NANA	NA	2	2	2	5.11207	5.94465	6.27547
Up	AC091057.4	8.16154	0.0632	NA	NANA	NA	2	2	2	2	6.41653	6.17719
Up	ENSG00000106366	8.07943	0	SERPINE1 ENSG00000106366	7q22.1	protein_coding	6.21494	6.28171	6.14641	13.9434	14.1388	14.4848
Up	AC073210.1	8.07708	0.0663	NA	NANA	NA	2	2	2	2	6.61956	5.67061
Up	ENSG00000243498	7.9742	0.07	UBA52P5	8q24.13	processed_pseudogene	2	2	2	6.23582	2	6.00451
Up	ENSG00000282234	7.94758	1.44e-07	TRBV27	CHR_HSCHR7_2_CTG6	TR_V_gene	2	2	2	4.79641	5.12024	6.29435
Up	ENSG00000258967	7.92274	0.072	HMGN1P3	14q24.1	processed_pseudogene	2	2	2	6.38015	5.69102	2
Up	ENSG00000145708	7.91783	1.44e-23	CRHBP	5q13.3	protein_coding	2	2	2.7327	8.06575	8.26604	8.20857
Up	AP000873.1	7.89612	0.073	NA	NANA	NA	2	2	2	6.45657	2	5.48588
Up	ENSG00000164220	7.81443	3.64e-09	F2RL2	5q13.3	protein_coding	2	2.44548	2	6.59824	6.27572	6.07171
Up	ENSG00000196611	7.8075	2.66e-08	MMP1	11q22.2	protein_coding	2	2	2	5.48478	5.48255	5.31151
Up	AC120057.2	7.79076	0.0772	NA	NANA	NA	2	2	2	6.61501	4.6918	2
Up	ENSG00000141448	7.77863	1.5e-08	GATA6	18q11.2	protein_coding	2.28973	2	2	6.71173	6.41653	5.51836
Up	ENSG00000155918	7.73899	6.52e-07	RAET1L	6q25.1	protein_coding	2	2	2	4.22698	5.38308	5.9814
Up	ENSG00000203926	7.72964	7.15e-09	SPANXA2	Xq27.2	protein_coding	2	2	3.10973	7.55951	8.89074	8.85536
Up	ENSG00000005108	7.72737	8.76e-65	THSD7A	7p21.3	protein_coding	3.58578	3.48997	3.65565	11.0406	11.1055	9.67997
Up	ENSG00000182578	7.67595	1.72e-11	CSF1R	5q32	protein_coding	2.28973	2	2.22087	7.3551	7.02352	6.4371
Up	ENSG00000275003	7.59971	0.0854	DDT	CHR_HSCHR22_1_CTG7	protein_coding	2	2	2	2	5.94465	5.5812
Up	ENSG00000147883	7.54273	1.24e-51	CDKN2B	9p21.3	protein_coding	2.53089	3.48997	2.58141	9.121	9.24488	9.10566
Up	AL390726.2	7.5293	0.0885	NA	NANA	NA	2	2	2	5.97509	2	5.3838
Up	ENSG00000134115	7.4874	2.29e-07	CNTN6	3p26.3	protein_coding	2	2	2	5.06403	5.20035	5.15505
Up	ENSG00000015592	7.48273	9.68e-21	STMN4	8p21.2	protein_coding	2.28973	2.44548	2.41237	7.9842	7.68347	7.6358
Up	ENSG00000236217	7.46767	8.01e-07	C1DP2	10q22.3	processed_pseudogene	2	2	2	5.65661	4.79861	4.72507
Up	ENSG00000162645	7.4431	8.69e-11	GBP2	1p22.2	protein_coding	2.28973	2	2.22087	7.14023	6.29409	6.72839
Up	Z99916.2	7.43526	0.093	NA	NANA	NA	2	2	2	5.75067	5.48255	2
Up	ENSG00000136327	7.42248	7.98e-07	NKX2-8	14q13.3	protein_coding	2	2	2	5.44782	5.12024	4.54761
Up	ENSG00000204397	7.41855	6.89e-07	CARD16	11q22.3	transcribed_unprocessed_pseudogene	2	2	2	5.01433	5.45015	4.66831
Up	ENSG00000164746	7.40009	7.96e-41	C7orf57	7p12.3	protein_coding	2.53089	2.78537	2.99466	9.212	9.15978	8.48406
Up	ENSG00000215267	7.3664	9.89e-07	AKR1C7P	10p15.1	transcribed_unprocessed_pseudogene	2	2	2	4.73636	4.79861	5.45265
Up	ENSG00000124731	7.35379	1.22e-06	TREM1	6p21.1	protein_coding	2	2	2	5.28969	4.45108	5.19579
Up	ENSG00000116701	7.32565	3.34e-10	NCF2	1q25.3	protein_coding	2.28973	2	2.22087	6.21397	6.41653	7.13675
Up	ENSG00000078081	7.27414	3.02e-41	LAMP3	3q27.1	protein_coding	3.22309	3.29106	2.7327	9.89845	9.42239	8.57179
Up	ENSG00000126353	7.25179	1.5e-09	CCR7	17q21.2	protein_coding	2	2	2.41237	6.78766	6.83563	5.80833
Up	ENSG00000102359	7.21955	1.59e-06	SRPX2	Xq22.1	protein_coding	2	2	2	5.15857	4.74619	4.77968
Up	ENSG00000127325	7.19576	7.42e-07	BEST3	12q15	protein_coding	2	2.44548	2	4.90948	6.36532	5.61162
Up	AL157871.3	7.19568	1.68e-06	NA	NANA	NA	2	2	2	5.06403	4.84918	4.72507
Up	ENSG00000113578	7.18532	2.41e-29	FGF1	5q31.3	protein_coding	2.73746	3.29106	3.40836	8.14294	9.21867	10.3821
Up	ENSG00000281758	7.18272	4.75e-35	KCNIP4	CHR_HSCHR4_1_CTG4	protein_coding	3.47471	2	2.41237	8.99214	8.94987	8.30946
Up	ENSG00000145721	7.16048	2.12e-10	LIX1	5q15	protein_coding	2.28973	2	2.22087	6.45657	6.57518	6.4371
Up	ENSG00000163993	7.07952	8.41e-05	S100P	4p16.1	protein_coding	2	2	2	5.68865	3.31581	4.41589
Up	ENSG00000251451	7.07221	3.64e-06	GTF2IP9 ENSG00000251451	7q11.21	transcribed_unprocessed_pseudogene	2	2	2	4.96286	4.74619	4.60922
Up	AL591379.1	7.06799	4.09e-06	NA	NANA	NA	2	2	2	4.79641	4.51513	4.97954
Up	ENSG00000166741	7.0612	7.99e-20	NNMT	11q23.2	protein_coding	2	2.78537	2.86962	8.21621	8.69033	7.05054
Up	AC132186.1	7.0199	2.59e-05	NA	NANA	NA	2	2	2	4.31171	5.45015	4.02185
Up	ENSG00000174792	7.00438	5.27e-24	ODAPH	4q21.1	protein_coding	2.53089	2.78537	2.41237	7.73085	8.26604	7.60589
Up	ENSG00000188984	6.99453	2.02e-07	AADACL3	1p36.21	protein_coding	2.28973	2	2.22087	4.79641	5.94465	7.22795
Up	ENSG00000257231	6.99125	0.0389	DYNLL1P4	12q24.13	processed_pseudogene	2	2	2	2	6.14011	2
Up	AC026407.1	6.98649	0.0393	NA	NANA	NA	2	2	2	2	2	6.13592
Up	ENSG00000121742	6.95193	3.13e-06	GJB6	13q12.11	protein_coding	2	2	2.22087	4.73636	5.16085	6.23696
Up	ENSG00000178919	6.94522	8.93e-06	FOXE1	9q22.33	protein_coding	2	2	2	4.53961	4.94531	4.48325
Up	ENSG00000130948	6.94075	2.2e-05	HSD17B3	9q22.32	protein_coding	2	2	2	4.79641	3.89941	5.06996
Up	ENSG00000154764	6.92811	9.47e-13	WNT7A	3p25.1	protein_coding	2.53089	2	2.22087	6.47506	6.84812	7.08348
Up	ENSG00000249936	6.88959	0.00546	RAC1P2	4p12	processed_pseudogene	2	2	2	2	5.66302	4.27092
Up	ENSG00000225082	6.87974	0.00508	DAP3P1	1q22	unprocessed_pseudogene	2	2	2	5.28969	2	4.93211
Up	ENSG00000239919	6.86847	0.0464	SNRPGP3	7q32.1	processed_pseudogene	2	2	2	6.02614	2	2
Up	ENSG00000137825	6.86548	7.95e-52	ITPKA	15q15.1	protein_coding	3.87536	3.66476	3.31552	10.1665	10.2798	9.00611
Up	AL591926.5	6.84678	0.0469	NA	NANA	NA	2	2	2	2	2	6.00451
Up	ENSG00000188765	6.8321	0.0476	TMSB4XP2	2p25.3	unprocessed_pseudogene	2	2	2	2	5.99043	2
Up	ENSG00000223657	6.82714	0.00521	KRT8P51	7q33	processed_pseudogene	2	2	2	2	5.12024	5.02546
Up	ENSG00000267203	6.81399	0.0496	SNRPGP4	17q24.3	processed_pseudogene	2	2	2	5.97509	2	2
Up	AL021997.2	6.79704	0.0498	NA	NANA	NA	2	2	2	2	2	5.95791
Up	ENSG00000242728	6.79704	0.0498	UQCRHP4	3p13	processed_pseudogene	2	2	2	2	2	5.95791
Up	AC010653.3	6.78597	0.0513	NA	NANA	NA	2	2	2	5.94887	2	2
Up	ENSG00000162520	6.78339	4.52e-05	SYNC	1p35.1	protein_coding	2	2	2	4.04094	5.07846	4.27092
Up	ENSG00000203837	6.77716	0.000473	PNLIPRP3	10q25.3	protein_coding	2	2	2	5.40988	4.31376	2.81988
Up	ENSG00000180383	6.7715	0.0514	DEFB124	20q11.21	protein_coding	2	2	2	2	2	5.93403
Up	ENSG00000258013	6.7715	0.0514	RPL3P13	4q21.23	processed_pseudogene	2	2	2	2	2	5.93403
Up	AL135786.1	6.75812	0.0521	NA	NANA	NA	2	2	2	2	5.9212	2
Up	ENSG00000177363	6.71563	2.06e-05	LRRN4CL	11q12.3	protein_coding	2.28973	2	2	6.07544	5.16085	4.02185
Up	ENSG00000237139	6.70661	0.0555	RPS26P41	10q22.2	processed_pseudogene	2	2	2	2	5.87313	2
Up	ENSG00000156510	6.70224	1.67e-40	HKDC1	10q22.1	protein_coding	2.73746	2	3.65565	8.98893	9.11139	8.53257
Up	AC139272.1	6.69846	0.0571	NA	NANA	NA	2	2	2	5.86724	2	2
Up	ENSG00000107485	6.69615	1.87e-21	GATA3	10p14	protein_coding	2.53089	2.44548	2.58141	7.79112	7.69042	7.15752
Up	AC025423.5	6.68014	0.0573	NA	NANA	NA	2	2	2	2	5.84848	2
Up	ENSG00000271024	6.63139	0.00868	HSPE1P19	3p11.1	processed_pseudogene	2	2	2	5.06403	2	4.72507
Up	AL390198.2	6.62571	0.0612	NA	NANA	NA	2	2	2	2	5.79787	2
Up	AL591623.2	6.62571	0.0612	NA	NANA	NA	2	2	2	2	5.79787	2
Up	ENSG00000128564	6.60921	3.65e-157	VGF	7q22.1	protein_coding	5.57266	5.73337	5.70893	12.4596	12.2976	11.5951
Up	ENSG00000244615	6.60803	0.0627	PSPC1P2	13q12.12	transcribed_unprocessed_pseudogene	2	2	2	2	2	5.78182
Up	AC134878.1	6.60531	0.0638	NA	NANA	NA	2	2	2	5.7807	2	2
Up	ENSG00000116183	6.59036	1.88e-46	PAPPA2	1q25.2	protein_coding	3.87536	3.48997	3.49559	9.88122	10.0826	8.72575
Up	ENSG00000175206	6.51791	0.00022	NPPA ENSG00000175206	1p36.22	protein_coding	2	2	2	4.04094	3.69338	4.93211
Up	ENSG00000137090	6.50579	1.82e-08	DMRT1	9p24.3	protein_coding	2	2.44548	2.41237	6.77279	6.87278	4.93211
Up	ENSG00000128510	6.50482	7.43e-08	CPA4	7q32.2	protein_coding	2	2	2.41237	5.65661	6.07785	5.75481
Up	ENSG00000260284	6.48618	0.000598	TPSP2	16p13.3	unprocessed_pseudogene	2	2	2	4.39174	4.89804	3.0146
Up	ENSG00000148677	6.48144	1.94e-47	ANKRD1	10q23.31	protein_coding	5.95016	5.77208	5.76268	12.4884	12.5722	11.2102
Up	ENSG00000261040	6.46971	3.86e-05	WFDC21P	17q23.1	transcribed_unitary_pseudogene	3.58578	2	5.78015	10.2426	10.8353	11.1356
Up	ENSG00000111799	6.46951	4.56e-117	COL12A1	6q14.1	protein_coding	4.61246	4.76305	4.16161	10.3442	10.6516	10.9715
Up	ENSG00000070731	6.46767	2.7e-14	ST6GALNAC2	17q25.1	protein_coding	2.73746	2.44548	2	6.68021	6.81033	6.94697
Up	ENSG00000169397	6.43698	0.000466	RNASE3	14q11.2	protein_coding	2	2	2	4.60822	4.57646	3.18614
Up	ENSG00000258591	6.43625	0.0121	PPIAP4	14q21.1	processed_pseudogene	2	2	2	2	4.79861	4.66831
Up	ENSG00000236060	6.43529	0.0773	HSPB1P1 ENSG00000236060	9q21.13	processed_pseudogene	2	2	2	5.62384	2	2
Up	AC007560.1	6.41719	0.0776	NA	NANA	NA	2	2	2	2	5.60533	2
Up	ENSG00000137501	6.40217	0	SYTL2	11q14.1	protein_coding	5.8865	6.08047	5.97487	12.3559	12.4252	12.0354
Up	ENSG00000224599	6.40136	9.21e-16	BMS1P12	9q21.11	unprocessed_pseudogene	2	2	2.99466	7.06899	6.89702	7.55982
Up	AL136452.1	6.38626	0.0172	NA	NANA	NA	2	2	2	3.70733	2	5.27396
Up	ENSG00000196406	6.36464	4.49e-10	SPANXD	Xq27.2	protein_coding	2.73746	2	2	6.25735	6.54481	6.07171
Up	ENSG00000281886	6.36256	2.7e-05	TGM4	CHR_HG2066_PATCH	protein_coding	2	2	2.22087	4.39174	4.89804	5.48588
Up	AC019129.1	6.36125	0.0838	NA	NANA	NA	2	2	2	5.55599	2	2
Up	ENSG00000105971	6.3592	2.06e-237	CAV2	7q31.2	protein_coding	5.13494	4.90916	4.79819	10.9941	11.1484	11.1743
Up	ENSG00000168875	6.33679	4.12e-07	SOX14	3q22.3	protein_coding	2.28973	2.44548	2.22087	4.39174	5.8234	7.32295
Up	ENSG00000143632	6.33007	2.36e-51	ACTA1	1q42.13	protein_coding	6.51072	5.98482	6.19934	11.8827	12.2297	13.1137
Up	ENSG00000041982	6.3268	4.64e-270	TNC	9q33.1	protein_coding	5.33897	5.88237	5.3123	11.7032	11.7822	11.5274
Up	AC108479.1	6.3228	0.0196	NA	NANA	NA	2	2	2	5.24729	3.57816	2
Up	ENSG00000068781	6.30068	0.00363	STON1-GTF2A1L	2p16.3	protein_coding	2	2	3.8667	5.7807	8.32083	8.95956
Up	ENSG00000148848	6.29094	8.39e-20	ADAM12	10q26.2	protein_coding	2.53089	2.44548	2.58141	7.14023	7.11936	7.2667
Up	ENSG00000235369	6.28321	0.0914	RPL36AP15	2p16.3	processed_pseudogene	2	2	2	5.48478	2	2
Up	ENSG00000125813	6.27832	0.000873	PAX1	20p11.22	protein_coding	2	2	2	4.73636	4.07966	3.18614
Up	ENSG00000183696	6.27254	8.26e-217	UPP1	7p12.3	protein_coding	9.63462	9.75898	9.95031	16.3352	16.1949	15.5022
Up	ENSG00000251493	6.26642	7.37e-36	FOXD1	5q13.2	protein_coding	3.87536	2.78537	2.7327	8.25952	8.76467	9.05675
Up	AC114491.1	6.24964	0.0936	NA	NANA	NA	2	2	2	2	2	5.45265
Up	AC108667.1	6.24733	0.0935	NA	NANA	NA	2	2	2	2	5.45015	2
Up	AC008626.2	6.21217	0.0974	NA	NANA	NA	2	2	2	2	2	5.41864
Up	ENSG00000147889	6.20472	4.41e-91	CDKN2A	9p21.3	protein_coding	3.96027	3.48997	4.31338	9.58614	10.0451	9.84592
Up	ENSG00000249321	6.18431	0.000711	OR5H5P	3q11.2	unprocessed_pseudogene	2	2	2	3.43251	4.31376	4.27092
Up	ENSG00000282297	6.16261	0.00094	TRBV30	CHR_HSCHR7_2_CTG6	TR_V_gene	2	2	2	4.60822	3.45294	3.82817
Up	ENSG00000104435	6.14149	3.77e-129	STMN2	8q21.13	protein_coding	5.8199	5.77208	5.18687	11.681	11.9034	11.166
Up	ENSG00000233747	6.11471	0.0227	RPL36AP13	2p23.3	processed_pseudogene	2	2	2	2	4.51513	4.41589
Up	ENSG00000138119	6.1074	1.16e-238	MYOF	10q23.33	protein_coding	5.30691	5.47632	5.61466	11.4615	11.6151	11.2674
Up	ENSG00000230204	6.08729	0.000794	FTH1P5	6p12.3	processed_pseudogene	2	2	2	3.93808	3.69338	4.27092
Up	ENSG00000157680	6.08494	3.05e-38	DGKI	7q33	protein_coding	3.58578	4.20717	2.86962	9.06718	9.439	8.50852
Up	ENSG00000136114	6.08107	7.34e-16	THSD1	13q14.3	protein_coding	2.91811	2.78537	2.41237	7.90459	7.61205	6.31299
Up	ENSG00000084110	6.0507	7.12e-05	HAL	12q23.1	protein_coding	2.28973	2	2	5.06403	4.45108	4.60922
Up	ENSG00000268223	6.0441	0.00285	ARL14EPL	5q23.1	protein_coding	2	2	2	2.8872	4.63528	3.82817
Up	ENSG00000185567	6.04208	8e-80	AHNAK2	14q32.33	protein_coding	4.76186	4.68404	4.4937	10.5336	10.7923	9.81193
Up	BX664725.1	6.03531	0.0282	NA	NANA	NA	2	2	2	4.04094	4.6918	2
Up	ENSG00000244134	6.03531	0.0282	RPS12P20	11q13.4	processed_pseudogene	2	2	2	4.04094	4.6918	2
Up	ENSG00000124107	6.0154	0.0299	SLPI	20q13.12	protein_coding	2	2	2	4.73636	2	3.92826
Up	AC025263.2	6.01237	0.00191	NA	NANA	NA	2	2	2	3.2726	4.51513	3.72062
Up	ENSG00000169297	5.99048	1.01e-16	NR0B1	Xp21.2	protein_coding	2.53089	2.44548	3.21629	8.11963	7.89083	6.51964
Up	ENSG00000118785	5.98169	0	SPP1	4q22.1	protein_coding	9.11554	9.2939	9.4392	15.2151	15.1471	15.4144
Up	ENSG00000173253	5.97523	0.000332	DMRT2	9p24.3	protein_coding	2	2	2.22087	4.90948	5.12024	3.47799
Up	ENSG00000203784	5.92556	0.0359	LELP1	1q21.3	protein_coding	2	2	2	4.73636	2	3.72062
Up	AL451074.4	5.89452	0.00203	NA	NANA	NA	2	2	2	3.70733	4.23987	3.47799
Up	ENSG00000235156	5.89333	0.0355	TMEM30CP	3q12.1	transcribed_unitary_pseudogene	2	2	2	2	4.63528	3.82817
Up	ENSG00000233999	5.88314	0.0358	IGKV3OR2-268 ENSG00000233999	2p11.2	IG_V_gene	2	2	2	4.39174	4.16199	2
Up	ENSG00000187800	5.85238	1.53e-37	PEAR1	1q23.1	protein_coding	3.58578	3.29106	2.99466	8.57017	8.60092	7.94745
Up	AC106782.5	5.85161	0.0364	NA	NANA	NA	2	2	2	2	4.31376	4.19258
Up	ENSG00000159182	5.84518	0.0389	PRAC1	17q21.32	protein_coding	2	2	2	2	4.63528	3.72062
Up	ENSG00000171819	5.83947	0.000226	ANGPTL7	1p36.22	protein_coding	2.28973	2	2	4.60822	4.89804	4.02185
Up	ENSG00000013619	5.8318	1.74e-15	MAMLD1	Xq28	protein_coding	3.07865	2.44548	2.86962	7.97123	7.90285	6.19739
Up	ENSG00000226721	5.82273	0.0394	EEF1DP2	9q22.31	processed_pseudogene	2	2	2	4.22698	4.23987	2
Up	ENSG00000198573	5.82098	0.0413	SPANXC	Xq27.2	protein_coding	2	2	2	3.82731	2	4.54761
Up	AC007387.1	5.81907	0.0421	NA	NANA	NA	2	2	2	4.60822	2	3.72062
Up	ENSG00000275122	5.80091	0.0123	THEMIS	CHR_HSCHR6_1_CTG8	protein_coding	2	2	2	4.53961	3.69338	2.32779
Up	AP002373.1	5.8007	0.0399	NA	NANA	NA	2	2	2	2	4.38406	4.02185
Up	ENSG00000138135	5.79194	6.52e-20	CH25H	10q23.31	protein_coding	3.35438	3.66476	2.58141	7.40417	7.81015	8.91756
Up	ENSG00000054356	5.74792	9.07e-125	PTPRN	2q35	protein_coding	6.46787	6.3083	6.17311	12.3215	12.0947	11.4224
Up	ENSG00000109705	5.74637	0.000299	NKX3-2	4p15.33	protein_coding	2.28973	2	2	4.13696	4.84918	4.34522
Up	AL450472.1	5.74582	0.0459	NA	NANA	NA	2	2	2	3.82731	4.45108	2
Up	ENSG00000134259	5.74154	1.8e-59	NGF	1p13.2	protein_coding	5.17101	4.31599	5.35957	11.0045	10.7397	9.88381
Up	ENSG00000164451	5.73329	0.0117	CALHM4	6q22.1	protein_coding	2	2	2	2.8872	2.80299	4.66831
Up	ENSG00000268879	5.72238	0.0465	IGFL1P1	19q13.32	unprocessed_pseudogene	2	2	2	4.22698	4.07966	2
Up	ENSG00000176438	5.69334	6.84e-09	SYNE3	14q32.13	protein_coding	2.28973	2.44548	2.41237	6.45657	6.21915	5.19579
Up	ENSG00000173401	5.6893	0.00942	GLIPR1L1	12q21.2	protein_coding	4.04045	2	2	6.68021	7.09861	8.71528
Up	ENSG00000198796	5.62378	1.42e-21	ALPK2	18q21.32	protein_coding	3.22309	2.78537	2.86962	7.05676	7.46575	8.12667
Up	ENSG00000181541	5.62326	0.00744	MAB21L2	4q31.3	protein_coding	2	2	2	4.22698	2.9949	3.47799
Up	ENSG00000026025	5.61734	0	VIM	10p13	protein_coding	10.8104	11.0015	10.8597	16.3173	16.5427	16.6384
Up	ENSG00000167767	5.61569	1.03e-11	KRT80	12q13.13	protein_coding	2.53089	2.44548	2.41237	5.89497	6.46598	6.42001
Up	ENSG00000138347	5.59955	0.000804	MYPN	10q21.3	protein_coding	2	2	2.22087	3.57645	4.57646	4.66831
Up	DWORF	5.57142	1.71e-09	NA	NANA	NA	2.53089	2	2.41237	5.89497	5.74543	6.07171
Up	ENSG00000116016	5.57042	7.65e-52	EPAS1	2p21	protein_coding	5.13494	4.76305	5.9286	11.0312	11.1547	10.0569
Up	ENSG00000087494	5.5649	1.34e-34	PTHLH	12p11.22	protein_coding	3.22309	2.78537	3.21629	7.75375	7.94995	7.81644
Up	ENSG00000133116	5.55596	6.01e-06	KL	13q13.1	protein_coding	2.28973	2	2.41237	5.92217	5.74543	4.27092
Up	ENSG00000227742	5.55295	0.0131	CALR4P	1p32.3	transcribed_unitary_pseudogene	2	2	2	2.64744	3.45294	4.27092
Up	ENSG00000162631	5.52786	9.84e-79	NTNG1	1p13.3	protein_coding	3.96027	4.20717	4.40635	9.63834	9.33858	9.20628
Up	ENSG00000231701	5.48673	1.13e-13	BMS1P13	9q21.11	unprocessed_pseudogene	3.07865	2	2.58141	7.00681	7.00133	6.17719
Up	ENSG00000172005	5.48242	2.02e-05	MAL	2q11.1	protein_coding	2.53089	2	2.22087	5.97509	5.71848	3.92826
Up	ENSG00000182177	5.45867	0.00263	ASB18	2q37.2	protein_coding	2.28973	2	2	4.90948	4.23987	3.0146
Up	ENSG00000242337	5.45337	0.0271	INHCAP	3q22.1	transcribed_unprocessed_pseudogene	2	2	2	4.39174	3.16426	2.32779
Up	ENSG00000062524	5.4507	6.91e-18	LTK	15q15.1	protein_coding	3.07865	2	2.99466	7.32484	7.39942	6.65726
Up	ENSG00000182256	5.44521	1.2e-16	GABRG3	15q12	protein_coding	2.91811	3.96131	2.7327	8.43031	7.96723	6.86094
Up	ENSG00000172548	5.39942	5.27e-16	NIPAL4	5q33.3	protein_coding	2.53089	2.44548	2.86962	6.56411	6.88495	6.61283
Up	ENSG00000237136	5.38971	0.0954	C4orf51	4q31.21	protein_coding	2	2	2	2	4.57646	2.59471
Up	ENSG00000105974	5.38915	7.46e-110	CAV1	7q31.2	protein_coding	6.90272	6.25462	7.09814	11.8031	12.0562	12.5113
Up	ENSG00000159263	5.37385	1.42e-14	SIM2	21q22.13	protein_coding	2.73746	2.44548	2.7327	6.83136	6.92086	6.17719
Up	ENSG00000176692	5.35866	2.77e-08	FOXC2	16q24.1	protein_coding	2.73746	2	2.22087	5.75067	5.89736	5.51836
Up	ENSG00000198542	5.32982	0.00012	ITGBL1	13q33.1	protein_coding	2	2	2.41237	4.96286	4.6918	4.60922
Up	ENSG00000149295	5.32944	3.78e-15	DRD2	11q23.2	protein_coding	2.73746	2.78537	2.7327	7.1286	6.9788	6.19739
Up	ENSG00000169554	5.32665	1.44e-23	ZEB2	2q22.3	protein_coding	3.22309	3.66476	3.10973	8.22716	8.14475	7.12625
Up	ENSG00000161281	5.32504	7.84e-05	COX7A1	19q13.12	protein_coding	3.22309	2	2	4.46757	5.63446	7.32295
Up	ENSG00000227582	5.32233	0.000222	ADGRF5P1	9q13	transcribed_processed_pseudogene	2	2	2.41237	4.39174	4.45108	5.2354
Up	ENSG00000146592	5.3222	4e-62	CREB5 ENSG00000146592	7p15.1	protein_coding	4.11642	3.06026	4.40635	8.91299	8.99268	9.111
Up	ENSG00000152784	5.27536	8.3e-05	PRDM8	4q21.21	protein_coding	2.28973	2	2.22087	4.90948	4.89804	4.41589
Up	ENSG00000213185	5.27304	2.66e-22	FAM24B	10q26.13	protein_coding	3.07865	2	3.40836	7.20811	7.59733	7.39469
Up	ENSG00000172478	5.25505	1.64e-05	MAB21L4	2q37.3	protein_coding	2.28973	2.44548	2.58141	4.13696	4.84918	7.06161
Up	ENSG00000124143	5.2138	1.22e-37	ARHGAP40	20q11.23	protein_coding	3.58578	3.48997	3.31552	7.79112	8.07209	8.20857
Up	ENSG00000185149	5.21302	4.09e-11	NPY2R ENSG00000185149	4q32.1	protein_coding	3.07865	2.44548	2.7327	5.7807	6.57518	7.57534
Up	ENSG00000154330	5.20887	0.00422	PGM5	9q21.11	protein_coding	2	2	2.41237	5.37092	4.6918	2.59471
Up	ENSG00000101440	5.20651	0.0141	ASIP	20q11.22	protein_coding	2	2	2.58141	5.68865	5.31274	2
Up	ENSG00000165474	5.19142	7.12e-30	GJB2	13q12.11	protein_coding	3.47471	3.29106	3.49559	7.49756	8.01231	8.34158
Up	ENSG00000076641	5.19069	4.87e-11	PAG1	8q21.13	protein_coding	2.53089	2.44548	2.58141	6.29945	6.23825	5.75481
Up	ENSG00000165124	5.18888	5.11e-16	SVEP1	9q31.3	protein_coding	3.07865	3.06026	2.7327	6.58128	6.82304	7.6867
Up	ENSG00000146477	5.18326	9.78e-17	SLC22A3	6q25.3	protein_coding	3.35438	2.78537	2.58141	6.68021	6.9559	7.52827
Up	ENSG00000171476	5.18086	2.2e-06	HOPX	4q12	protein_coding	2.28973	2.44548	2.41237	5.59031	6.1998	4.41589
Up	ENSG00000197614	5.1684	3.99e-18	MFAP5	12p13.31	protein_coding	4.44578	3.29106	4.26454	7.70759	8.45751	9.7938
Up	ENSG00000133816	5.16135	7.47e-113	MICAL2	11p15.3	protein_coding	5.40104	5.65267	5.10602	10.55	10.4746	10.0937
Up	ENSG00000168907	5.13984	0.0105	PLA2G4F	15q15.1	protein_coding	2	2	2.22087	4.85405	3.69338	2.59471
Up	ENSG00000105991	5.13372	0.00356	HOXA1	7p15.2	protein_coding	2	2.44548	2	4.31171	4.07966	3.47799
Up	AMYH02020865.1	5.1305	0.00862	NA	NANA	NA	2.28973	2	2	4.85405	3.57816	2.81988
Up	ENSG00000074771	5.10685	5.77e-07	NOX3	6q25.3	protein_coding	2.28973	2.44548	2.41237	4.79641	5.9212	5.5812
Up	ENSG00000117226	5.0953	4.23e-07	GBP3	1p22.2	protein_coding	2	3.29106	2.22087	6.34036	6.01279	5.45265
Up	ENSG00000134531	5.07657	1.55e-32	EMP1	12p13.1	protein_coding	3.58578	4.41717	3.65565	7.95815	8.87252	8.55231
Up	ENSG00000143499	5.06684	1.38e-151	SMYD2	1q32.3	protein_coding	6.14411	5.69358	5.57516	10.7176	10.952	10.6818
Up	ENSG00000134107	5.0661	1.38e-118	BHLHE40	3p26.1	protein_coding	5.27412	5.98482	6.06319	10.5845	10.9176	10.8063
Up	ENSG00000166546	5.0576	1.43e-30	BEAN1	16q21	protein_coding	4.25731	2.78537	3.99198	8.67784	8.70069	7.96523
Up	ENSG00000065618	5.05411	2.94e-30	COL17A1	10q25.1	protein_coding	4.89722	4.51172	4.05077	8.47233	9.17968	9.90546
Up	ENSG00000186832	5.05276	0.0011	KRT16	17q21.2	protein_coding	2	2	2.41237	4.22698	3.89941	5.11314
Up	ENSG00000077327	5.03646	1.4e-20	SPAG6	10p12.2	protein_coding	3.78514	3.48997	4.40635	9.07932	8.86946	7.39469
Up	ENSG00000151702	5.03005	2.9e-38	FLI1	11q24.3	protein_coding	4.18858	3.96131	3.9307	8.80386	8.98422	8.07848
Up	ENSG00000159216	4.9959	5.54e-30	RUNX1	21q22.12	protein_coding	2.91811	3.82064	3.49559	7.69975	7.97863	7.58304
Up	ENSG00000135406	4.98966	4.66e-22	PRPH	12q13.12	protein_coding	2.91811	3.29106	3.40836	7.66795	7.62662	6.93499
Up	ENSG00000138678	4.98261	1.73e-57	GPAT3	4q21.23	protein_coding	4.8084	4.90916	4.53546	9.86028	9.4676	9.04007
Up	ENSG00000081051	4.98062	9.74e-47	AFP ENSG00000081051	4q13.3	protein_coding	6.39348	6.61559	6.1054	10.5674	10.936	11.9767
Up	ENSG00000109321	4.97611	9.02e-06	AREG ENSG00000109321	4q13.3	protein_coding	2	2	2.7327	5.15857	5.41701	5.2354
Up	ENSG00000170893	4.94909	6.6e-13	TRH ENSG00000170893	3q22.1	protein_coding	2.91811	2.78537	2.41237	6.29945	6.44969	6.19739
Up	ENSG00000179348	4.93753	1.33e-13	GATA2	3q21.3	protein_coding	3.07865	2.78537	2.41237	6.39964	6.67669	6.31299
Up	ENSG00000188015	4.92903	9.06e-11	S100A3	1q21.3	protein_coding	2.73746	2	2.7327	6.07544	6.09891	5.95791
Up	ENSG00000102760	4.92547	9.65e-08	RGCC	13q14.11	protein_coding	2.53089	3.48997	2	6.54673	5.8234	6.5035
Up	ENSG00000173404	4.92235	3.54e-32	INSM1	20p11.23	protein_coding	3.78514	3.96131	4.16161	8.00978	8.31635	9.00897
Up	ENSG00000164509	4.90797	2.58e-05	IL31RA	5q11.2	protein_coding	2.28973	2	2.41237	4.85405	5.03542	4.8323
Up	ENSG00000175592	4.90611	2.18e-163	FOSL1	11q13.1	protein_coding	6.61915	6.48184	6.69015	11.6411	11.5458	11.1382
Up	ENSG00000127249	4.88045	0.015	ATP13A4	3q29	protein_coding	2.28973	2	2	4.39174	2.58157	3.92826
Up	ENSG00000211448	4.87901	0.00019	DIO2	14q31.1	protein_coding	2.53089	2.78537	2.58141	2.64744	5.74543	7.1678
Up	ENSG00000137265	4.8703	5.27e-14	IRF4	6p25.3	protein_coding	3.58578	3.48997	3.57784	8.49968	7.99557	6.25635
Up	ENSG00000124467	4.86003	0.000483	PSG8	19q13.2	protein_coding	2	2.44548	2.22087	4.53961	4.31376	4.48325
Up	ENSG00000134668	4.85679	3.28e-59	SPOCD1	1p35.2	protein_coding	5.33897	5.56719	5.26343	10.4473	10.2066	9.47184
Up	ENSG00000166510	4.85643	5.15e-36	CCDC68	18q21.2	protein_coding	3.58578	3.29106	3.79972	7.99705	8.05064	7.72199
Up	AC093616.1	4.84737	9.25e-50	NA	NANA	NA	4.25731	4.08947	3.57784	8.40643	8.42453	8.37744
Up	ENSG00000104899	4.82782	2.35e-06	AMH	19p13.3	protein_coding	2.73746	2	2.41237	5.01433	5.07846	6.13592
Up	ENSG00000145632	4.81201	2.11e-236	PLK2	5q11.2	protein_coding	7.94241	7.63919	8.20538	12.644	12.7294	12.8777
Up	ENSG00000135248	4.80657	6.79e-75	FAM71F1	7q32.1	protein_coding	6.55235	6.17017	6.70853	10.7059	11.2442	11.6552
Up	ENSG00000132170	4.78853	1.4e-13	PPARG	3p25.2	protein_coding	3.35438	2.78537	3.49559	7.52444	7.85415	6.17719
Up	ENSG00000160886	4.77051	1.97e-13	LY6K	8q24.3	protein_coding	2.28973	3.29106	3.10973	6.38015	6.54481	7.05054
Up	ENSG00000079263	4.75149	6.96e-12	SP140	2q37.1	protein_coding	2.28973	3.06026	4.31338	7.43282	7.91477	7.65053
Up	ENSG00000184058	4.75038	2.72e-06	TBX1	22q11.21	protein_coding	2.28973	2.44548	2.41237	5.24729	5.41701	4.8323
Up	ENSG00000164125	4.73134	0.00108	GASK1B	4q32.1	protein_coding	2.28973	2	2.22087	4.39174	3.89941	4.54761
Up	ENSG00000149564	4.72524	4.53e-10	ESAM	11q24.2	protein_coding	2.53089	2.78537	2.58141	5.75067	5.79787	6.1567
Up	ENSG00000075426	4.69549	1.03e-59	FOSL2	2p23.2	protein_coding	5.33897	5.47632	5.28807	10.2236	10.037	9.34176
Up	ENSG00000197956	4.69424	1.62e-141	S100A6	1q21.3	protein_coding	10.7543	10.6163	10.8074	15.3891	15.7857	14.9703
Up	INSYN2	4.65394	2.13e-09	NA	NANA	NA	2.53089	2.78537	2.86962	6.52914	6.36532	5.31151
Up	ENSG00000155011	4.63933	1.12e-08	DKK2	4q25	protein_coding	2.73746	2.78537	2.58141	5.11207	6.25711	6.38521
Up	ENSG00000102554	4.61498	2.67e-97	KLF5	13q22.1	protein_coding	4.89722	4.83795	5.16042	9.50524	9.45745	9.3189
Up	ENSG00000166401	4.6036	1.37e-25	SERPINB8	18q22.1	protein_coding	3.22309	4.08947	4.45068	8.56586	8.20425	7.86145
Up	ENSG00000197106	4.60359	4.49e-10	SLC6A17	1p13.3	protein_coding	3.07865	2.44548	2.7327	6.64798	6.34784	5.55012
Up	AC084880.1	4.60165	2.79e-05	NA	NANA	NA	2	2	3.21629	6.09947	5.77189	5.27396
Up	ENSG00000050730	4.59545	0.00593	TNIP3	4q27	protein_coding	2.28973	2	2.22087	4.60822	2.80299	4.54761
Up	ENSG00000143507	4.59538	7e-42	DUSP10	1q41	protein_coding	5.4311	4.90916	4.9603	9.87079	9.73299	8.87116
Up	ENSG00000124942	4.58523	5.41e-100	AHNAK	11q12.3	protein_coding	6.21494	5.65267	5.57516	10.3366	10.4867	10.1531
Up	ENSG00000183072	4.58371	5.38e-07	NKX2-5	5q35.1	protein_coding	2.53089	2.78537	2.22087	5.20361	5.54525	5.3838
Up	ENSG00000007372	4.5524	0.000393	PAX6	11p13	protein_coding	2.28973	2.44548	2.22087	4.31171	3.99235	5.3838
Up	ENSG00000164744	4.52795	3.65e-08	SUN3	7p12.3	protein_coding	2	2.78537	3.21629	6.49331	5.9212	5.88506
Up	ENSG00000147869	4.52308	8.07e-05	CER1 ENSG00000147869	9p22.3	protein_coding	4.44578	4.51172	4.57605	5.89497	7.81015	10.0034
Up	AC093214.1	4.51972	0.000584	NA	NANA	NA	2.53089	2	2.22087	3.93808	4.51513	5.11314
Up	ENSG00000182698	4.51922	0.000386	RESP18	2q35	protein_coding	2	2	3.72948	7.14023	6.11966	5.02546
Up	ENSG00000105370	4.51181	7.32e-05	LIM2	19q13.41	protein_coding	2	2.78537	2.41237	4.53961	4.79861	5.55012
Up	ENSG00000276886	4.50659	5.36e-16	GREM1	CHR_HSCHR15_4_CTG8	protein_coding	4.18858	4.20717	3.65565	7.25166	7.66947	8.9327
Up	ENSG00000113083	4.50219	4.5e-79	LOX	5q23.1	protein_coding	4.8084	5.04183	5.10602	9.17854	9.50357	9.22854
Up	ENSG00000110680	4.48403	6.79e-48	CALCA	11p15.2	protein_coding	4.8084	4.83795	4.36061	9.18136	8.89977	8.56791
Up	ENSG00000175471	4.46579	4.45e-43	MCTP1	5q15	protein_coding	4.61246	4.76305	4.9603	9.26077	9.2543	8.50447
Up	ENSG00000149591	4.46153	2.32e-128	TAGLN	11q23.3	protein_coding	11.8823	11.7166	11.936	15.9553	16.1368	16.7188
Up	AL390719.1	4.46028	1.28e-73	NA	NANA	NA	7.19321	7.50771	6.89655	11.8952	11.7903	11.0802
Up	ENSG00000153714	4.45846	1.71e-05	LURAP1L	9p23	protein_coding	2.91811	3.29106	2.86962	7.38474	6.70442	3.6044
Up	ENSG00000107249	4.45614	4.78e-08	GLIS3	9p24.2	protein_coding	2.73746	2.44548	2.86962	5.86724	6.49803	5.15505
Up	ENSG00000157766	4.43835	2.45e-33	ACAN	15q26.1	protein_coding	4.11642	4.20717	3.72948	7.89775	8.32976	7.84873
Up	ENSG00000073146	4.43604	4.57e-06	MOV10L1	22q13.33	protein_coding	2.53089	2.44548	2.41237	4.67371	5.54525	5.2354
Up	ENSG00000102034	4.4343	7.18e-50	ELF4	Xq26.1	protein_coding	5.27412	5.22043	5.38264	9.83724	9.79073	8.99462
Up	ENSG00000288199	4.42592	0.000496	LSP1	CHR_HG28_PATCH	protein_coding	2	3.06026	2.41237	3.57645	5.71848	5.80833
Up	ENSG00000171643	4.40915	0.000675	S100Z	5q13.3	protein_coding	2.28973	2	2.58141	3.57645	5.03542	5.2354
Up	ENSG00000217236	4.40596	0.0658	SP9	2q31.1	protein_coding	2	2	2.22087	2.35974	2.58157	4.48325
Up	ENSG00000144821	4.40411	2.55e-05	MYH15	3q13.13	protein_coding	2.53089	2.44548	2.22087	4.79641	4.79861	5.11314
Up	ENSG00000172497	4.4017	0.000133	ACOT12	5q14.1	protein_coding	2.91811	2	3.10973	3.82731	5.77189	7.01684
Up	ENSG00000140945	4.39411	1.42e-24	CDH13	16q23.3	protein_coding	5.09794	4.20717	4.36061	8.19406	8.54064	9.33949
Up	ENSG00000169594	4.39363	4.21e-29	BNC1	15q25.2	protein_coding	4.18858	4.41717	4.4937	8.8364	8.59722	7.80332
Up	ENSG00000238271	4.37605	1.62e-11	IFNWP19	9p21.3	unprocessed_pseudogene	2.91811	3.29106	2.7327	6.56411	6.54481	5.83436
Up	ENSG00000122733	4.37096	5.96e-15	PHF24	9p13.3	protein_coding	4.89722	3.96131	3.9307	8.98893	8.54064	7.1678
Up	ENSG00000112837	4.35751	0.00266	TBX18	6q14.3	protein_coding	2	3.06026	2	4.46757	4.57646	5.19579
Up	ENSG00000158022	4.35432	0.00577	TRIM63	1p36.11	protein_coding	2.28973	2	2.22087	4.53961	3.80007	3.47799
Up	ENSG00000145040	4.34296	8.02e-05	UCN2 ENSG00000145040	3p21.31	protein_coding	2.73746	2.78537	2	4.60822	5.07846	5.78182
Up	ENSG00000136167	4.34042	5.05e-215	LCP1	13q14.13	protein_coding	6.69544	6.97217	6.90454	11.2314	11.1889	11.0134
Up	ENSG00000198312	4.33262	0.00103	BMS1P9	9q13	unprocessed_pseudogene	2	2.78537	2.41237	3.43251	5.38308	5.19579
Up	ENSG00000122861	4.33044	1.54e-213	PLAU	10q22.2	protein_coding	8.92272	8.87194	8.87407	13.4098	13.2567	12.9172
Up	ENSG00000258388	4.31779	0.0296	PPT2-EGFL8	6p21.32	protein_coding	2	2	2.41237	4.73636	2.58157	3.6044
Up	ENSG00000102871	4.30069	3.34e-17	TRADD	16q22.1	protein_coding	3.22309	3.29106	3.21629	6.96817	6.87278	6.5035
Up	ENSG00000170485	4.27179	8.09e-20	NPAS2	2q11.2	protein_coding	4.664	6.08047	5.04948	9.88641	9.73467	8.5246
Up	ENSG00000182718	4.26712	9.94e-164	ANXA2	15q22.2	protein_coding	11.8566	11.9285	11.986	15.8793	16.0952	16.5215
Up	ENSG00000214867	4.25761	0.00175	SRSF9P1	21q22.12	processed_pseudogene	3.07865	2	2	5.44782	5.23879	4.19258
Up	ENSG00000064042	4.2561	1.11e-79	LIMCH1	4p13	protein_coding	5.54544	5.37934	5.16042	9.27138	9.62465	9.50666
Up	ENSG00000106034	4.2491	0.000575	CPED1	7q31.31	protein_coding	2.53089	2.44548	2.22087	3.82731	4.38406	5.5812
Up	ENSG00000198729	4.24845	2.74e-13	PPP1R14C	6q25.1	protein_coding	3.58578	3.66476	3.57784	7.75375	7.55986	6.19739
Up	ENSG00000170500	4.23597	1.16e-27	LONRF2	2q11.2	protein_coding	3.96027	3.66476	3.65565	7.66795	7.59733	7.32295
Up	ENSG00000164850	4.23343	2.23e-13	GPER1	7p22.3	protein_coding	3.07865	3.29106	3.10973	6.16926	6.9559	6.48719
Up	ENSG00000146038	4.19888	7.7e-29	DCDC2	6p22.3	protein_coding	3.87536	3.82064	4.16161	7.64364	8.0774	7.59831
Up	ENSG00000064218	4.19742	4.23e-05	DMRT3	9p24.3	protein_coding	2.28973	2.44548	2.58141	5.33088	4.99107	4.41589
Up	ENSG00000175197	4.19618	3.27e-63	DDIT3	12q13.3	protein_coding	8.56091	8.70689	9.10486	13.2883	13.1934	12.3257
Up	ENSG00000165887	4.19399	0.00784	ANKRD2	10q24.2	protein_coding	2	2.44548	2.22087	3.43251	4.23987	4.02185
Up	ENSG00000154274	4.18848	1.02e-19	C4orf19	4p14	protein_coding	3.6889	4.31599	3.79972	7.87008	8.01231	7.0394
Up	ENSG00000138316	4.18511	7e-36	ADAMTS14	10q22.1	protein_coding	4.04045	4.08947	3.99198	7.84897	7.94415	7.715
Up	ENSG00000174808	4.17967	1.12e-07	BTC	4q13.3	protein_coding	2.53089	2.78537	2.86962	6.09947	5.77189	5.11314
Up	AC073109.1	4.16802	0.0175	NA	NANA	NA	2	2	2.41237	3.57645	4.23987	3.47799
Up	ENSG00000184486	4.16764	0.0037	POU3F2	6q16.1	protein_coding	2.53089	2	2.22087	3.57645	3.99235	4.97954
Up	ENSG00000176170	4.15194	2.66e-50	SPHK1	17q25.1	protein_coding	6.56596	6.3344	6.67154	10.8287	10.9331	9.94333
Up	ENSG00000170214	4.14431	5.14e-06	ADRA1B	5q33.3	protein_coding	2.73746	2.44548	2.41237	4.79641	5.38308	5.27396
Up	ENSG00000172346	4.14257	1.22e-108	CSDC2	22q13.2	protein_coding	5.51769	5.47632	5.49275	9.54735	9.55399	9.43828
Up	ENSG00000166257	4.14119	1.43e-11	SCN3B	11q24.1	protein_coding	3.47471	3.29106	2.7327	6.81694	6.61956	6.02726
Up	ENSG00000138772	4.1316	0	ANXA3	4q21.21	protein_coding	9.17891	9.38727	9.55921	13.5079	13.4851	13.5346
Up	ENSG00000150347	4.12852	2.08e-11	ARID5B	10q21.2	protein_coding	3.35438	3.06026	3.10973	6.81694	6.79751	5.80833
Up	ENSG00000177606	4.12736	0	JUN	1p32.1	protein_coding	7.69236	7.47288	7.61401	11.7357	11.7509	11.6247
Up	ENSG00000143669	4.10901	6.58e-13	LYST	1q42.3	protein_coding	3.07865	3.96131	2.99466	6.915	6.9788	6.34955
Up	AL353133.1	4.09983	0.0173	NA	NANA	NA	3.58578	2	2	3.93808	3.69338	6.94697
Up	ENSG00000274538	4.09946	1.1e-186	PHLDA2	CHR_HSCHR11_1_CTG7	protein_coding	7.17556	6.88653	7.28725	11.1823	11.3235	11.1085
Up	ENSG00000075223	4.08434	1.96e-19	SEMA3C	7q21.11	protein_coding	4.50351	4.08947	4.21399	7.45162	7.79087	8.6654
Up	ENSG00000107819	4.07776	1.95e-87	SFXN3	10q24.31	protein_coding	5.27412	5.32829	5.55499	9.33855	9.45133	9.25528
Up	ENSG00000127863	4.0755	2.27e-12	TNFRSF19	13q12.12	protein_coding	3.22309	3.29106	3.49559	6.99405	7.07755	6.00451
Up	AL031777.3	4.07535	0.00665	NA	NANA	NA	2	2	3.21629	4.13696	4.23987	6.21731
Up	ENSG00000154678	4.06559	5.22e-05	PDE1C	7p14.3	protein_coding	3.07865	2.44548	2.22087	4.85405	4.89804	5.95791
Up	ENSG00000242100	4.05165	0.00804	RPL9P32	19q12	processed_pseudogene	2	3.06026	2	4.90948	4.45108	4.19258
Up	ENSG00000026508	4.03676	7.22e-273	CD44	11p13	protein_coding	7.74715	7.85294	7.93199	11.8982	11.9451	11.7334
Up	ENSG00000142611	4.03033	1.68e-08	PRDM16	1p36.32	protein_coding	2.73746	3.96131	3.49559	7.25166	7.21888	5.64142
Up	ENSG00000101255	4.02877	0	TRIB3	20p13	protein_coding	8.3685	8.61403	8.65237	12.6154	12.5911	12.4823
Up	ENSG00000131981	4.02778	6.19e-117	LGALS3	14q22.3	protein_coding	7.56936	7.54172	7.68067	11.8307	11.6662	11.2482
Up	ENSG00000075461	4.0223	3.28e-66	CACNG4	17q24.2	protein_coding	6.39348	6.3083	6.19934	9.87602	10.1809	10.6036
Up	ENSG00000129514	3.98022	3.93e-06	FOXA1	14q21.1	protein_coding	2.73746	2.44548	2.58141	4.96286	5.07846	5.51836
Up	ENSG00000144218	3.97965	1.92e-17	AFF3	2q11.2	protein_coding	5.4311	4.08947	4.05077	8.45846	8.72798	8.05653
Up	ENSG00000120149	3.97901	5.86e-11	MSX2	5q35.2	protein_coding	3.78514	2.44548	2.99466	6.41886	6.52939	6.42001
Up	ENSG00000249884	3.96078	0.00492	RNF103-CHMP3 ENSG00000249884	2p11.2	protein_coding	2	2	2.7327	4.46757	4.23987	4.34522
Up	ENSG00000175793	3.95862	2.82e-135	SFN	1p36.11	protein_coding	7.29479	7.3114	7.38759	11.2998	11.4508	10.989
Up	ENSG00000163638	3.95624	2.64e-27	ADAMTS9	3p14.1	protein_coding	4.76186	3.96131	3.9307	7.89775	8.06676	7.80332
Up	ENSG00000177575	3.95352	0.013	CD163	12p13.31	protein_coding	2	2	2.58141	4.39174	3.89941	3.72062
Up	ENSG00000204941	3.93985	0.0591	PSG5	19q13.31	protein_coding	2	2	2.41237	4.46757	3.16426	2.59471
Up	ENSG00000175658	3.93508	0.00484	DRD5P2	1q21.1	processed_pseudogene	2	2.44548	2.41237	3.70733	4.51513	4.10974
Up	ENSG00000135905	3.9337	1.66e-16	DOCK10	2q36.2	protein_coding	3.47471	3.29106	3.49559	6.98117	6.7181	6.56698
Up	ENSG00000168386	3.92502	5.46e-08	FILIP1L	3q12.1	protein_coding	3.35438	3.82064	2.7327	6.90139	6.89702	5.48588
Up	ENSG00000166750	3.92442	2.73e-50	SLFN5	17q12	protein_coding	6.34694	5.91733	5.97487	10.248	10.0038	9.46561
Up	ENSG00000054598	3.92382	6.62e-07	FOXC1	6p25.3	protein_coding	2.53089	2.78537	2.86962	5.75067	5.5756	5.02546
Up	ENSG00000276497	3.92256	1.98e-20	APBA1	CHR_HSCHR9_1_CTG2	protein_coding	4.50351	3.29106	4.21399	7.34508	7.80375	7.93547
Up	ENSG00000132837	3.91327	1.43e-27	DMGDH	5q14.1	protein_coding	4.50351	5.22043	4.31338	8.65775	8.33864	8.03984
Up	ENSG00000265190	3.91204	0.00144	ANXA8	10q11.22	protein_coding	2.28973	2.44548	2.41237	3.57645	4.57646	4.93211
Up	AP002956.1	3.91176	1.02e-49	NA	NANA	NA	8.07207	7.67027	7.63337	12.0015	11.8903	10.9991
Up	ENSG00000251322	3.9084	0.00538	SHANK3	22q13.33	protein_coding	2.53089	2.44548	2	4.22698	3.69338	4.60922
Up	ENSG00000181634	3.90675	8.5e-05	TNFSF15	9q32	protein_coding	2.53089	2.44548	2.41237	4.73636	4.74619	4.72507
Up	ENSG00000162975	3.90115	3.96e-43	KCNF1	2p25.1	protein_coding	5.27412	5.22043	5.28807	9.27138	9.12685	8.56791
Up	ENSG00000136542	3.8891	0.00104	GALNT5	2q24.1	protein_coding	2.53089	2.44548	2.22087	4.96286	4.38406	3.92826
Up	ENSG00000087085	3.8759	8.27e-72	ACHE	7q22.1	protein_coding	5.37034	5.22043	5.33613	9.11512	9.12941	8.9084
Up	ENSG00000169231	3.87017	1.87e-31	THBS3	1q22	protein_coding	7.48591	7.09941	7.23751	11.4434	11.4482	10.1058
Up	ENSG00000180875	3.86375	0.0261	GREM2	1q43	protein_coding	2.28973	2	2.22087	4.22698	3.45294	3.0146
Up	ENSG00000055732	3.86108	1.86e-25	MCOLN3	1p22.3	protein_coding	4.664	4.60045	4.36061	8.4016	8.32083	7.58304
Up	ENSG00000175556	3.8592	0.000749	LONRF3	Xq24	protein_coding	2.28973	2.78537	2.22087	4.46757	4.74619	4.27092
Up	ENSG00000136244	3.85682	0.00018	IL6	7p15.3	protein_coding	3.07865	2	2.41237	4.67371	4.89804	5.51836
Up	ENSG00000150687	3.85642	2.49e-66	PRSS23	11q14.2	protein_coding	6.96569	7.50771	6.92039	10.5781	11.0619	11.1679
Up	ENSG00000072163	3.85342	2.47e-77	LIMS2	2q14.3	protein_coding	5.59938	5.77208	6.21227	9.60934	9.7058	9.6907
Up	ENSG00000147642	3.84967	1.87e-07	SYBU	8q23.2	protein_coding	2.91811	5.42864	4.40635	8.78175	8.15986	6.99393
Up	ENSG00000131015	3.83965	7.39e-18	ULBP2	6q25.1	protein_coding	3.47471	3.48997	4.36061	7.40417	7.38235	7.14717
Up	ENSG00000002745	3.83798	0.00546	WNT16	7q31.31	protein_coding	2	2.44548	2.58141	3.93808	3.69338	5.06996
Up	ENSG00000091129	3.83039	6.18e-60	NRCAM	7q31.1	protein_coding	6.17996	6.08047	5.72707	10.0199	9.65872	9.49038
Up	ENSG00000115902	3.82446	2.48e-83	SLC1A4	2p14	protein_coding	5.67669	5.37934	5.47139	9.26077	9.15477	9.26249
Up	ENSG00000156463	3.82062	1.79e-12	SH3RF2	5q32	protein_coding	3.22309	3.66476	4.72788	7.64364	7.68347	7.1678
Up	ENSG00000171658	3.80483	3.15e-06	NMRAL2P	3q27.2	transcribed_unprocessed_pseudogene	2.91811	2	3.10973	5.44782	5.27624	5.85993
Up	ENSG00000078018	3.80126	1.05e-80	MAP2	2q34	protein_coding	7.5895	7.56396	7.25011	11.5278	11.2413	10.8807
Up	ENSG00000172935	3.79872	2.18e-89	MRGPRF	11q13.3	protein_coding	6.60604	6.77658	6.52374	10.1334	10.3196	10.6177
Up	ENSG00000196878	3.79366	7.2e-10	LAMB3	1q32.2	protein_coding	3.96027	3.82064	3.72948	6.051	7.01247	7.93547
Up	ENSG00000125378	3.78973	4.55e-49	BMP4	14q22.2	protein_coding	6.08861	5.84654	5.81449	9.16152	9.73299	9.87443
Up	ENSG00000285109	3.78852	0.0136	GATA4	CHR_HG76_PATCH	protein_coding	2	3.29106	2	5.15857	4.31376	4.60922
Up	ENSG00000137673	3.78615	0.0401	MMP7	11q22.2	protein_coding	2	2	2.58141	3.2726	3.16426	4.66831
Up	ENSG00000120457	3.77859	0.00402	KCNJ5	11q24.3	protein_coding	2.28973	2	2.58141	4.60822	3.69338	4.34522
Up	ENSG00000115844	3.77372	0.0481	DLX2	2q31.1	protein_coding	2	2.44548	2.22087	2.8872	2.80299	4.54761
Up	ENSG00000074527	3.76851	5.92e-46	NTN4	12q22	protein_coding	5.24056	4.60045	5.18687	8.62501	8.84474	8.53654
Up	ENSG00000165655	3.76006	1.59e-09	ZNF503	10q22.2	protein_coding	2.73746	3.29106	3.21629	6.09947	5.71848	6.21731
Up	ENSG00000011083	3.74849	0.000423	SLC6A7	5q32	protein_coding	2.53089	2.44548	2.41237	4.13696	4.94531	4.60922
Up	AC026273.1	3.73311	7.4e-06	NA	NANA	NA	2.91811	2	3.40836	6.09947	5.8234	5.2354
Up	ENSG00000288204	3.72141	2.45e-06	HMX1	CHR_HG1298_PATCH	protein_coding	3.35438	2.78537	2.58141	6.12311	5.79787	5.02546
Up	ENSG00000173262	3.72005	1.21e-22	SLC2A14	12p13.31	protein_coding	4.76186	4.31599	5.02036	7.66795	8.45751	8.52859
Up	ENSG00000171951	3.71823	4.74e-08	SCG2	2q36.1	protein_coding	3.07865	3.66476	2.7327	6.09947	5.5756	6.45399
Up	ENSG00000288611	3.71704	2.52e-07	NPBWR1	8q11.23	protein_coding	2.73746	2.78537	2.99466	5.81013	5.51424	5.27396
Up	ENSG00000159176	3.71688	0	CSRP1	1q32.1	protein_coding	10.282	10.1233	10.3484	13.8799	13.9442	14.0799
Up	ENSG00000176678	3.71574	1.53e-07	FOXL1	16q24.1	protein_coding	3.35438	3.29106	2.41237	5.97509	5.9212	5.72729
Up	ENSG00000188290	3.70433	3.24e-27	HES4	1p36.33	protein_coding	7.03583	7.38818	7.24382	11.3957	11.0239	9.87599
Up	ENSG00000159200	3.7041	2.68e-39	RCAN1	21q22.12	protein_coding	7.15769	6.90407	6.81411	10.9518	10.8156	9.90852
Up	ENSG00000288505	3.70265	0.00552	NANOS3	CHR_HG109_PATCH	protein_coding	2	2	4.05077	5.28969	6.05649	6.33139
Up	ENSG00000154102	3.69832	1.5e-127	C16orf74	16q24.1	protein_coding	7.91609	7.94053	8.18256	11.4493	11.7413	11.8808
Up	ENSG00000178401	3.69716	1.57e-05	DNAJC22	12q13.12	protein_coding	2.91811	2.44548	2.58141	5.20361	5.34834	4.77968
Up	ENSG00000134757	3.69496	2.49e-05	DSG3	18q12.1	protein_coding	2.53089	2.78537	2.58141	4.73636	5.12024	5.06996
Up	ENSG00000186919	3.69106	0.0357	ZACN	17q25.1	protein_coding	2.28973	2.44548	2	3.2726	3.16426	4.27092
Up	ENSG00000197587	3.68961	0.00223	DMBX1	1p33	protein_coding	2.73746	2.44548	2.41237	5.11207	5.27624	3.18614
Up	ENSG00000275035	3.68552	8.51e-11	CCDC92	CHR_HSCHR12_6_CTG2_1	protein_coding	4.04045	4.51172	5.16042	8.7172	8.19938	6.88605
Up	ENSG00000164308	3.65153	0.000399	ERAP2	5q15	protein_coding	2.73746	2.78537	2.22087	5.11207	4.99107	4.19258
Up	ENSG00000176381	3.64895	4.52e-05	PRR18	6q27	protein_coding	2.53089	2.78537	2.86962	5.71999	5.27624	4.41589
Up	ENSG00000100234	3.64297	5.84e-70	TIMP3	22q12.3	protein_coding	5.8865	5.73337	5.59505	9.24199	9.42864	9.1452
Up	ENSG00000019102	3.63326	9.64e-06	VSIG2	11q24.2	protein_coding	2.73746	2.44548	2.86962	4.96286	5.48255	5.06996
Up	ENSG00000115295	3.62798	2.38e-10	CLIP4	2p23.2	protein_coding	3.87536	3.66476	3.65565	7.06899	7.34759	5.93403
Up	ENSG00000153563	3.62418	4.07e-17	CD8A ENSG00000153563	2p11.2	protein_coding	3.6889	3.48997	3.99198	7.14023	6.8605	6.82244
Up	ENSG00000005884	3.62196	1.59e-257	ITGA3	17q21.33	protein_coding	8.22574	8.17529	8.40446	11.8644	11.9682	11.8218
Up	ENSG00000152315	3.62101	2.88e-07	KCNK13	14q32.11	protein_coding	3.22309	2.44548	2.86962	5.55599	5.60533	5.55012
Up	ENSG00000237238	3.60443	1.75e-23	BMS1P10	9q13	transcribed_unprocessed_pseudogene	3.87536	4.20717	4.31338	7.39449	7.55986	7.2857
Up	ENSG00000104419	3.60376	3.01e-46	NDRG1	8q24.22	protein_coding	6.51072	6.55026	6.75346	10.5281	10.1647	9.66916
Up	ENSG00000160789	3.60071	0	LMNA	1q22	protein_coding	9.58534	9.38415	9.63321	13.0943	13.1963	13.124
Up	ENSG00000125551	3.58649	0.00812	PLGLB2	2p11.2	protein_coding	2.53089	2.78537	2.41237	5.48478	2.58157	4.93211
Up	ENSG00000187583	3.58565	1.46e-19	PLEKHN1	1p36.33	protein_coding	4.18858	4.31599	4.36061	7.72314	7.83546	7.06161
Up	ENSG00000213030	3.5722	1.05e-05	CGB8	19q13.33	protein_coding	3.07865	2	4.05077	6.12311	6.5138	6.1567
Up	ENSG00000136404	3.55938	1.63e-17	TM6SF1	15q25.2	protein_coding	3.6889	4.41717	4.21399	7.48849	7.50571	6.94697
Up	ENSG00000163453	3.5591	8.6e-35	IGFBP7	4q12	protein_coding	5.09794	5.61056	5.38264	8.42557	8.77778	9.08413
Up	ENSG00000174370	3.5529	2.46e-06	C11orf45 ENSG00000174370	11q24.3	protein_coding	2.73746	2.78537	2.86962	5.48478	5.16085	5.19579
Up	ENSG00000203780	3.53938	1.16e-21	FANK1	10q26.2	protein_coding	4.44578	5.16332	5.33613	8.59996	8.59722	7.89893
Up	ENSG00000116717	3.53659	3.7e-135	GADD45A	1p31.3	protein_coding	9.0685	9.07912	9.41703	12.9094	12.7122	12.544
Up	AC118754.1	3.53587	1.83e-23	NA	NANA	NA	5.92925	5.88237	5.76268	9.61143	9.5823	8.41674
Up	ENSG00000197959	3.52393	6.31e-18	DNM3	1q24.3	protein_coding	4.71375	3.96131	4.69139	7.27295	7.86033	8.14759
Up	ENSG00000276155	3.52384	0.00866	MAPT	CHR_HSCHR17_1_CTG5	protein_coding	2	2.44548	2.58141	4.46757	3.99235	3.82817
Up	ENSG00000131711	3.52242	2.65e-40	MAP1B	5q13.2	protein_coding	9.01988	8.92444	8.45974	12.6463	12.5241	11.6191
Up	ENSG00000203867	3.5224	4.83e-11	RBM20	10q25.2	protein_coding	3.58578	3.82064	3.21629	6.72724	6.61956	6.04966
Up	ENSG00000118432	3.51503	4.85e-17	CNR1	6q15	protein_coding	4.44578	4.08947	3.9307	6.95506	7.32989	7.6867
Up	ENSG00000169991	3.51229	3.81e-155	IFFO2 ENSG00000169991	1p36.13	protein_coding	7.30294	7.02121	7.00458	10.5706	10.5888	10.6168
Up	ENSG00000142871	3.51197	0	CCN1	1p22.3	protein_coding	9.55154	9.56039	9.75533	13.0902	13.153	13.1627
Up	ENSG00000092607	3.50381	3.85e-05	TBX15	1p12	protein_coding	2.73746	3.06026	2.41237	5.01433	4.99107	5.11314
Up	KIAA1211L	3.50225	1.4e-07	NA	NANA	NA	2.91811	3.06026	3.10973	5.97509	5.34834	5.67061
Up	ENSG00000082556	3.49646	8.18e-09	OPRK1	8q11.23	protein_coding	3.22309	3.29106	3.31552	6.29945	6.33014	5.51836
Up	ENSG00000074416	3.49198	8.37e-10	MGLL	3q21.3	protein_coding	3.58578	4.83795	4.05077	7.91139	7.40788	6.53559
Up	ENSG00000151892	3.48767	1.11e-79	GFRA1	10q25.3	protein_coding	6.49658	6.19888	6.41607	9.75452	9.99966	9.66009
Up	ENSG00000137767	3.48432	1.34e-07	SQOR	15q21.1	protein_coding	3.87536	4.08947	2.7327	6.92848	6.73164	6.00451
Up	ENSG00000167644	3.48336	1.04e-62	C19orf33	19q13.2	protein_coding	7.35875	8.23887	7.67601	11.1915	11.2936	11.2626
Up	ENSG00000178860	3.4748	1.55e-22	MSC	8q13.3	protein_coding	5.20621	5.73337	5.47139	9.24469	8.88469	8.14239
Up	ENSG00000162772	3.47169	3.06e-12	ATF3	1q32.3	protein_coding	9.6249	9.52115	9.84422	13.7215	13.1847	12.0273
Up	ENSG00000145390	3.47038	2.48e-80	USP53	4q26	protein_coding	7.69236	7.85294	7.3646	11.2913	11.0892	10.8315
Up	ENSG00000232177	3.46959	0.0354	MTND4P24	Xq25	processed_pseudogene	2	2	3.21629	5.62384	3.80007	3.72062
Up	ENSG00000041515	3.46848	0.0141	MYO16	13q33.3	protein_coding	2.28973	2.44548	2.41237	3.09273	3.69338	4.93211
Up	ENSG00000187098	3.46505	3.49e-09	MITF	3p13	protein_coding	2.91811	3.66476	3.21629	6.14637	6.09891	5.83436
Up	ENSG00000187642	3.45882	2.31e-06	PERM1	1p36.33	protein_coding	2.53089	3.66476	3.31552	6.27855	6.11966	5.27396
Up	ENSG00000219507	3.45881	8.83e-05	FTH1P8	Xq28	processed_pseudogene	3.07865	2	3.31552	5.86724	5.66302	4.8323
Up	ENSG00000104368	3.45455	2.79e-31	PLAT	8p11.21	protein_coding	6.21494	5.91733	5.9286	8.8364	9.41191	9.79711
Up	ENSG00000113070	3.45378	7.31e-58	HBEGF	5q31.3	protein_coding	5.4894	5.37934	5.61466	8.84353	8.73472	8.9566
Up	ENSG00000147041	3.45336	6.27e-15	SYTL5	Xp11.4	protein_coding	3.6889	3.82064	3.65565	6.49331	6.73164	6.83539
Up	ENSG00000123689	3.44241	1.57e-75	G0S2	1q32.2	protein_coding	6.21494	6.83261	6.77105	10.0464	9.99405	9.99473
Up	ENSG00000124788	3.43777	2.68e-31	ATXN1	6p22.3	protein_coding	4.61246	4.97702	4.99064	8.33737	8.02337	7.9534
Up	ENSG00000149972	3.43557	0.0407	CNTN5	11q22.1	protein_coding	2	2	2.7327	3.57645	3.57816	4.41589
Up	ENSG00000123342	3.43513	1.4e-16	MMP19	12q13.2	protein_coding	4.04045	3.66476	3.79972	7.032	6.79751	6.78288
Up	ENSG00000185437	3.43262	4.62e-90	SH3BGR	21q22.2	protein_coding	8.4661	8.18966	8.20538	11.9237	11.7716	11.3833
Up	ENSG00000143369	3.42731	1.82e-12	ECM1	1q21.2	protein_coding	3.22309	4.31599	3.72948	6.88765	6.75835	6.61283
Up	ENSG00000173559	3.42421	2.05e-52	NABP1	2q32.3	protein_coding	5.33897	5.22043	5.28807	8.65775	8.51738	8.5405
Up	ENSG00000163803	3.42307	1.8e-05	PLB1	2p23.2	protein_coding	2.53089	3.82064	2.7327	5.62384	5.38308	5.95791
Up	ENSG00000205763	3.41226	1.61e-15	RP9P	7p14.3	transcribed_unprocessed_pseudogene	4.55901	4.83795	4.16161	7.93162	7.90882	7.02816
Up	ENSG00000179776	3.40966	5.48e-06	CDH5	16q21	protein_coding	2.91811	2.78537	2.86962	5.06403	5.5756	5.15505
Up	ENSG00000020577	3.40866	2.08e-85	SAMD4A	14q22.2	protein_coding	6.17996	6.17017	6.17311	9.41954	9.46152	9.63624
Up	ENSG00000080031	3.40689	4.87e-18	PTPRH	19q13.42	protein_coding	3.78514	4.51172	3.9307	7.08111	7.10902	7.15752
Up	ENSG00000189149	3.40055	0.00199	CRYM-AS1	16p12.2	transcribed_unitary_pseudogene	2.28973	2.44548	2.7327	4.85405	4.51513	3.92826
Up	ENSG00000226652	3.38459	0.000933	PSMD10P2 ENSG00000226652	3q27.3	transcribed_processed_pseudogene	2.53089	2.78537	2.41237	4.13696	4.89804	4.54761
Up	ENSG00000144681	3.38265	1.88e-112	STAC	3p22.3	protein_coding	7.17556	7.42509	7.20553	10.4225	10.7058	10.6836
Up	ENSG00000189045	3.38105	0.0315	ANKDD1B	5q13.3	protein_coding	2	2	2.86962	3.93808	3.80007	4.48325
Up	ENSG00000187479	3.37826	3.56e-16	C11orf96	11p11.2	protein_coding	6.19755	6.38524	6.31177	10.0995	9.83846	8.36856
Up	ENSG00000183770	3.37525	2.17e-16	FOXL2	3q22.3	protein_coding	4.32291	4.31599	4.31338	7.73085	7.48986	6.86094
Up	ENSG00000213228	3.37177	0.0338	RPL12P38	17q23.2	transcribed_processed_pseudogene	2.28973	2.44548	2.41237	4.53961	2.31989	4.41589
Up	ENSG00000278326	3.37054	9.48e-17	PPP4R4	CHR_HSCHR14_7_CTG1	protein_coding	4.8535	4.31599	5.55499	8.03493	7.98995	8.60996
Up	ENSG00000088826	3.36813	1.83e-231	SMOX	20p13	protein_coding	8.45882	8.44461	8.65237	11.7967	11.9418	11.9067
Up	ENSG00000140853	3.3604	1.97e-20	NLRC5	16q13	protein_coding	5.59938	5.47632	5.38264	9.07629	8.92651	7.93547
Up	ENSG00000095752	3.35684	3.42e-115	IL11	19q13.42	protein_coding	6.57944	6.45829	6.55454	9.77891	9.87095	9.86341
Up	ENSG00000119917	3.35573	4.55e-09	IFIT3	10q23.31	protein_coding	3.47471	3.48997	3.10973	5.89497	6.36532	5.88506
Up	ENSG00000122254	3.35377	1.13e-33	HS3ST2	16p12.2	protein_coding	4.664	4.76305	4.99064	7.99064	7.90882	8.05099
Up	ENSG00000135362	3.34823	3.06e-52	PRR5L	11p13	protein_coding	6.93455	7.50771	7.83498	10.7397	10.8187	10.825
Up	ENSG00000238243	3.34631	7.17e-07	OR2W3	1q44	protein_coding	3.22309	3.66476	2.7327	5.89497	6.05649	5.45265
Up	ENSG00000141433	3.34499	9.52e-09	ADCYAP1	18p11.32	protein_coding	3.47471	3.48997	3.21629	6.34036	5.60533	6.29435
Up	ENSG00000039523	3.34469	7.96e-61	RIPOR1	16q22.1	protein_coding	7.29479	7.6181	7.43801	11.0068	10.8493	10.3655
Up	ENSG00000118777	3.34312	3.12e-20	ABCG2	4q22.1	protein_coding	4.8084	4.51172	4.40635	7.39449	7.56743	8.03424
Up	ENSG00000226948	3.34235	0.012	RPS4XP2	20p13	transcribed_processed_pseudogene	2.53089	2	2.41237	4.22698	3.80007	3.82817
Up	ENSG00000136999	3.33492	1.21e-06	CCN3	8q24.12	protein_coding	3.87536	3.48997	3.10973	6.75776	6.49803	5.27396
Up	ENSG00000145107	3.33081	0.00016	TM4SF19	3q29	protein_coding	3.78514	3.48997	2.41237	6.38015	6.31223	4.8323
Up	ENSG00000153531	3.32604	1.36e-10	ADPRHL1	13q34	protein_coding	3.6889	3.66476	3.31552	6.07544	6.27572	6.61283
Up	ENSG00000159251	3.32347	5.2e-09	ACTC1	15q14	protein_coding	8.99745	9.12097	9.35715	11.6554	11.8505	13.3207
Up	ENSG00000177459	3.31747	1.9e-44	ERICH5	8q22.2	protein_coding	5.54544	5.98482	5.95961	8.8002	9.2066	9.1452
Up	ENSG00000188641	3.31694	7.14e-08	DPYD	1p21.3	protein_coding	3.07865	3.29106	3.10973	5.68865	5.54525	5.88506
Up	ENSG00000152402	3.31688	2.63e-16	GUCY1A2	11q22.3	protein_coding	3.87536	4.20717	3.9307	6.75776	6.89702	7.12625
Up	ENSG00000176165	3.31078	0.00393	FOXG1	14q12	protein_coding	2.28973	2.44548	2.58141	4.22698	4.45108	3.92826
Up	ENSG00000110324	3.308	0.00182	IL10RA	11q23.3	protein_coding	2.53089	3.06026	2.41237	5.24729	4.79861	3.82817
Up	ENSG00000057149	3.3058	0.0119	SERPINB3	18q21.33	protein_coding	2.53089	2.78537	2.99466	3.43251	3.45294	6.25635
Up	ENSG00000134769	3.30552	1.06e-184	DTNA	18q12.1	protein_coding	7.97339	7.81636	7.75326	11.0537	11.1883	11.1512
Up	2024-03-04	3.30442	1.98e-63	NA	NANA	NA	6.19755	6.14089	6.25039	9.4243	9.62283	9.23099
Up	ENSG00000185955	3.29356	0.0288	C7orf61	7q22.1	protein_coding	3.35438	2	2	4.60822	4.84918	4.41589
Up	AC114744.1	3.28913	0.00963	NA	NANA	NA	2.73746	2	2.58141	3.57645	4.07966	5.02546
Up	ENSG00000254870	3.27644	0.0789	ATP6V1G2-DDX39B	6p21.33	protein_coding	2	2	2.7327	4.53961	3.16426	3.18614
Up	ENSG00000230982	3.27548	0.000517	DSTNP1	21q22.3	processed_pseudogene	3.22309	2	3.9307	6.56411	5.77189	5.11314
Up	ENSG00000185022	3.27253	1.2e-51	MAFF	22q13.1	protein_coding	6.93455	7.14437	7.13256	10.5435	10.4161	9.87443
Up	ENSG00000162909	3.26705	8.25e-165	CAPN2	1q41	protein_coding	9.94047	9.94627	9.89924	13.3157	13.2844	12.941
Up	ENSG00000128283	3.26651	4.76e-223	CDC42EP1	22q13.1	protein_coding	7.8453	7.75002	7.91231	11.0606	11.1197	11.0911
Up	ENSG00000187714	3.2647	0.0102	SLC18A3	10q11.23	protein_coding	2.28973	2.44548	2.41237	4.22698	3.99235	3.6044
Up	ENSG00000112319	3.25795	0.0164	EYA4	6q23.2	protein_coding	3.07865	2	2.22087	4.90948	4.38406	3.6044
Up	ENSG00000100276	3.25068	1.26e-13	RASL10A	22q12.2	protein_coding	3.96027	3.82064	3.8667	7.01946	6.63405	6.51964
Up	ENSG00000164318	3.24802	6.63e-05	EGFLAM	5p13.2	protein_coding	2.73746	3.66476	2.86962	6.19179	5.16085	5.06996
Up	ENSG00000164236	3.24625	1.99e-62	ANKRD33B	5p15.2	protein_coding	6.06963	6.04928	5.84802	9.02074	9.25898	9.13999
Up	ENSG00000059728	3.24596	1.03e-11	MXD1	2p13.3	protein_coding	4.50351	4.20717	4.45068	7.84186	7.47383	6.55137
Up	ENSG00000152137	3.24269	1.27e-32	HSPB8	12q24.23	protein_coding	8.44783	8.59796	8.34991	12.1049	11.8199	10.9124
Up	ENSG00000142227	3.23869	5.92e-121	EMP3	19q13.33	protein_coding	9.41719	9.47789	9.50769	12.8243	12.8369	12.3956
Up	ENSG00000087074	3.23686	2.23e-46	PPP1R15A ENSG00000087074	19q13.33	protein_coding	8.63057	8.71684	8.99126	12.3418	12.111	11.4521
Up	ENSG00000271605	3.23424	0.000108	MILR1	17q23.3	protein_coding	3.47471	3.06026	3.10973	6.56411	5.54525	4.54761
Up	ENSG00000152463	3.23347	0.00496	OLAH	10p13	protein_coding	2.73746	2.44548	2.22087	4.13696	4.23987	4.27092
Up	ENSG00000140678	3.22518	1.66e-07	ITGAX	16p11.2	protein_coding	3.47471	3.06026	2.99466	5.75067	5.69102	5.67061
Up	ENSG00000162676	3.22504	0.00195	GFI1	1p22.1	protein_coding	2.28973	2.78537	2.7327	4.39174	5.03542	4.10974
Up	ENSG00000168994	3.22346	2.72e-51	PXDC1 ENSG00000168994	6p25.2	protein_coding	6.51072	6.52781	6.5946	9.84259	9.89371	9.34629
Up	ENSG00000240747	3.21758	0.0663	KRBOX1	3p22.1	protein_coding	2	3.48997	2	3.57645	4.45108	5.27396
Up	ENSG00000151090	3.21752	1.83e-67	THRB	3p24.2	protein_coding	5.86464	6.08047	5.97487	9.18136	9.05595	9.05951
Up	ENSG00000146151	3.21747	2.75e-06	HMGCLL1	6p12.1	protein_coding	2.73746	3.06026	3.31552	5.68865	5.34834	5.41864
Up	ENSG00000135116	3.21652	2.02e-14	HRK	12q24.22	protein_coding	5.02097	5.32829	4.9603	8.57017	8.32976	7.27623
Up	ENSG00000151322	3.21349	0.000163	NPAS3	14q13.1	protein_coding	2.53089	2.78537	3.10973	4.53961	5.20035	5.34811
Up	ENSG00000205927	3.21232	1.14e-06	OLIG2	21q22.11	protein_coding	3.22309	3.48997	3.49559	6.41886	6.21915	5.15505
Up	AC240274.1	3.21224	7.91e-75	NA	NANA	NA	6.88111	7.03719	6.54435	10.0449	10.0246	9.86341
Up	ENSG00000155897	3.2081	1.53e-18	ADCY8	8q24.22	protein_coding	4.44578	4.31599	4.53546	7.38474	7.66947	7.08348
Up	ENSG00000145824	3.20605	3.47e-20	CXCL14	5q31.1	protein_coding	6.57944	6.22702	6.27525	8.8925	9.23541	10.123
Up	ENSG00000171462	3.20338	3.26e-05	DLK2	6p21.1	protein_coding	2.91811	3.06026	2.86962	5.06403	4.84918	5.67061
Up	FAM129A	3.19228	5.66e-116	NA	NANA	NA	7.86745	7.86194	7.74883	11.1272	11.0444	10.7864
Up	ENSG00000109758	3.18933	0.0072	HGFAC	4p16.3	protein_coding	2.28973	3.06026	2.41237	3.93808	5.16085	3.92826
Up	ENSG00000175764	3.18307	2.24e-07	TTLL11	9q33.2	protein_coding	3.07865	3.96131	3.31552	6.38015	6.11966	5.61162
Up	ENSG00000089041	3.18142	5.36e-11	P2RX7	12q24.31	protein_coding	4.71375	4.31599	3.65565	7.21913	7.45763	6.71444
Up	ENSG00000162618	3.17928	2.86e-21	ADGRL4	1p31.1	protein_coding	4.76186	4.51172	4.65396	7.36505	7.54459	7.88655
Up	ENSG00000067082	3.17663	4.87e-29	KLF6	10p15.2	protein_coding	8.20849	7.99063	8.01921	11.6634	11.343	10.4373
Up	ENSG00000100139	3.17043	9.94e-57	MICALL1	22q13.1	protein_coding	8.71546	8.40205	8.73536	11.968	11.976	11.3259
Up	ENSG00000235162	3.16925	1.06e-121	C12orf75	12q23.3	protein_coding	9.83059	9.99618	9.94838	13.2307	13.2008	12.7993
Up	ENSG00000141582	3.16652	4.84e-59	CBX4	17q25.3	protein_coding	6.21494	6.08047	6.38213	9.51644	9.30047	9.19879
Up	ENSG00000197747	3.16343	3.23e-167	S100A10	1q21.3	protein_coding	12.0906	12.4811	12.3423	15.3925	15.4474	15.5797
Up	ENSG00000176971	3.16188	3.02e-09	FIBIN	11p14.2	protein_coding	4.11642	4.31599	3.79972	7.18584	7.17989	6.02726
Up	ENSG00000273238	3.16127	0.00123	TMEM271	4p16.3	protein_coding	2.53089	3.06026	2.41237	4.67371	4.74619	4.34522
Up	ENSG00000129946	3.15578	1.25e-71	SHC2	19p13.3	protein_coding	7.14868	7.21633	7.12574	10.4296	10.3864	9.9846
Up	ENSG00000226002	3.15414	0.0596	GTF2IP14	7q11.21	unprocessed_pseudogene	3.47471	2	2	5.37092	3.57816	4.54761
Up	ENSG00000100558	3.15328	1.65e-12	PLEK2	14q24.1	protein_coding	4.25731	3.66476	3.9307	6.49331	7.04538	6.74221
Up	ENSG00000169136	3.14811	1.26e-153	ATF5	19q13.33	protein_coding	8.7635	9.10589	8.96857	12.1684	12.1204	11.9598
Up	ENSG00000238245	3.14656	0.0236	MYO5BP2	9q13	processed_pseudogene	2.73746	2	2.41237	4.22698	3.16426	4.48325
Up	ENSG00000111432	3.14579	0.000199	FZD10	12q24.33	protein_coding	3.07865	3.06026	2.41237	4.96286	4.84918	5.19579
Up	ENSG00000145623	3.14321	8.26e-33	OSMR	5p13.1	protein_coding	5.8865	6.01741	5.81449	9.27666	8.92356	8.58334
Up	ENSG00000169247	3.13215	5.65e-05	SH3TC2	5q32	protein_coding	2.91811	2.78537	3.10973	5.55599	5.31274	4.66831
Up	ENSG00000113722	3.12715	0.00018	CDX1	5q32	protein_coding	2.91811	2.78537	3.21629	5.81013	5.34834	4.41589
Up	ENSG00000196391	3.1256	4.75e-08	ZNF774	15q26.1	protein_coding	4.04045	3.82064	3.9307	6.59824	7.27545	5.83436
Up	AC135721.1	3.12498	4.64e-17	NA	NANA	NA	6.31505	5.16332	5.65311	8.96296	9.11398	8.30015
Up	ENSG00000206579	3.12444	4.96e-13	XKR4	8q12.1	protein_coding	3.96027	3.82064	4.21399	7.08111	6.73164	6.55137
Up	ENSG00000164683	3.12334	3.77e-08	HEY1	8q21.13	protein_coding	4.11642	3.96131	4.65396	7.73852	7.09861	6.1567
Up	ENSG00000179431	3.12183	3.16e-79	FJX1	11p13	protein_coding	7.03583	6.97217	7.09115	10.2852	10.151	9.90392
Up	ENSG00000205038	3.11583	0.00824	PKHD1L1	8q23.1	protein_coding	2.73746	2.44548	2.58141	3.2726	5.12024	4.41589
Up	AC022868.1	3.11287	0.0575	NA	NANA	NA	2	2	3.21629	3.93808	5.07846	3.72062
Up	ENSG00000137261	3.1024	3.07e-10	KIAA0319	6p22.3	protein_coding	4.04045	4.20717	3.79972	7.14023	6.77152	6.17719
Up	ENSG00000107954	3.08386	1.1e-11	NEURL1	10q24.33	protein_coding	4.76186	3.48997	4.72788	7.335	7.55986	7.00543
Up	ENSG00000175505	3.07995	2.31e-14	CLCF1	11q13.2	protein_coding	4.18858	5.04183	4.16161	7.10505	7.32989	7.44624
Up	ENSG00000175264	3.07811	4.79e-11	CHST1	11p11.2	protein_coding	5.4311	5.10386	4.9293	8.53094	8.33421	7.01684
Up	ENSG00000158517	3.07129	7.74e-09	NCF1	7q11.23	protein_coding	3.35438	3.66476	3.72948	6.47506	6.05649	5.90975
Up	ENSG00000250942	3.06598	0.0124	ENPP7P11	4p16.1	processed_pseudogene	2.73746	2	3.40836	3.57645	4.99107	5.69923
Up	ENSG00000131668	3.06368	2e-27	BARX1	9q22.32	protein_coding	6.08861	5.65267	6.38213	9.25275	9.24252	8.67983
Up	ENSG00000129226	3.0473	1.7e-09	CD68	17p13.1	protein_coding	4.50351	4.76305	4.31338	7.84897	7.39091	6.40271
Up	ENSG00000067066	3.04373	0.000139	SP100	2q37.1	protein_coding	3.6889	2.44548	3.40836	4.85405	6.1998	5.80833
Up	ENSG00000161544	3.042	8.99e-37	CYGB	17q25.1	protein_coding	6.6578	6.75741	6.60445	9.76395	9.92647	9.19628
Up	ENSG00000188064	3.0416	5.06e-05	WNT7B	22q13.31	protein_coding	2.91811	3.29106	2.99466	5.65661	5.38308	4.72507
Up	ENSG00000144031	3.04143	0.000409	ANKRD53	2p13.3	protein_coding	2.73746	3.06026	2.7327	5.06403	5.12024	4.34522
Up	ENSG00000170786	3.03282	4.03e-05	SDR16C5	8q12.1	protein_coding	3.47471	2.44548	3.10973	5.65661	5.20035	5.27396
Up	ENSG00000167779	3.02179	1.72e-43	IGFBP6	12q13.13	protein_coding	8.62082	8.59796	8.69446	11.1264	11.648	12.0304
Up	ENSG00000188910	3.02003	8.61e-11	GJB3	1p34.3	protein_coding	4.25731	3.82064	4.16161	6.32005	6.79751	7.1678
Up	ENSG00000135269	3.01577	4.31e-144	TES	7q31.2	protein_coding	9.2897	9.64366	9.59545	12.6206	12.502	12.4456
Up	ENSG00000147509	3.01346	4.05e-15	RGS20	8q11.23	protein_coding	4.44578	5.80979	5.3123	8.29116	8.12948	7.9886
Up	ENSG00000182752	3.00825	1.73e-05	PAPPA	9q33.1	protein_coding	3.22309	3.06026	2.86962	5.15857	5.41701	5.19579
Up	ENSG00000171303	3.0001	1.46e-05	KCNK3	2p23.3	protein_coding	2.73746	3.29106	3.40836	5.71999	5.45015	5.19579
Up	ENSG00000139410	2.99731	4.63e-30	SDSL	12q24.13	protein_coding	6.10735	5.88237	5.91284	9.1443	8.96715	8.47582
Up	ENSG00000180053	2.99257	0.0769	NKX2-6	8p21.2	protein_coding	2	2	2.99466	3.70733	3.57816	4.48325
Up	ENSG00000132205	2.99143	2.83e-64	EMILIN2	18p11.32	protein_coding	7.25333	7.36304	7.2626	10.3679	10.3896	9.94781
Up	ENSG00000088881	2.98996	1.59e-19	EBF4	20p13	protein_coding	5.70157	5.91733	5.67196	8.78916	8.99268	8.00015
Up	ENSG00000240694	2.98939	5.26e-90	PNMA2	8p21.2	protein_coding	7.38969	7.51914	7.45986	10.5136	10.5006	10.2089
Up	ENSG00000105339	2.98883	9.55e-29	DENND3	8q24.3	protein_coding	6.67045	5.73337	6.25039	9.04569	9.41611	9.13738
Up	ENSG00000167601	2.97844	1.03e-67	AXL	19q13.2	protein_coding	8.82139	8.77995	8.82439	11.9733	11.9083	11.3777
Up	ENSG00000240204	2.97361	9.23e-19	SMKR1	7q32.1	protein_coding	5.62562	5.10386	6.0774	8.15446	8.6481	8.79367
Up	ENSG00000109743	2.97338	7.33e-26	BST1	4p15.32	protein_coding	5.75007	5.95147	5.74498	8.29116	8.64453	9.03727
Up	ENSG00000112183	2.97234	3.8e-27	RBM24	6p22.3	protein_coding	5.51769	5.22043	5.16042	8.30156	8.20909	7.90509
Up	AL669831.4	2.97111	0.0893	NA	NANA	NA	2.53089	2.78537	2.99466	3.57645	2	6.00451
Up	ENSG00000182732	2.96276	6.16e-12	RGS6	14q24.2	protein_coding	4.18858	3.82064	4.21399	6.49331	6.66262	7.02816
Up	ENSG00000170558	2.96159	8.02e-65	CDH2	18q12.1	protein_coding	9.00247	8.9626	9.00619	11.6375	11.8329	12.2805
Up	ENSG00000137449	2.9587	1.41e-19	CPEB2	4p15.32	protein_coding	4.98089	5.22043	4.9603	8.07184	7.94995	7.42926
Up	ENSG00000125848	2.9585	1.41e-06	FLRT3	20p12.1	protein_coding	3.6889	3.66476	3.40836	5.59031	5.71848	6.59771
Up	ENSG00000273793	2.95816	5.18e-12	DUSP8	CHR_HSCHR11_1_CTG6	protein_coding	4.25731	4.08947	3.72948	6.61501	6.74505	6.53559
Up	ENSG00000096433	2.95409	1.06e-79	ITPR3	6p21.31	protein_coding	8.26799	8.03906	8.03386	11.0545	11.2548	10.8234
Up	ENSG00000113430	2.95106	9.17e-09	IRX4	5p15.33	protein_coding	3.96027	3.48997	3.8667	6.61501	6.44969	5.88506
Up	ENSG00000167306	2.95019	5.78e-130	MYO5B	18q21.1	protein_coding	7.92668	7.88861	7.93979	10.8368	10.9749	10.7277
Up	ENSG00000162722	2.94774	2.98e-10	TRIM58	1q44	protein_coding	4.32291	4.41717	4.16161	7.28348	7.12963	6.27547
Up	ENSG00000140859	2.94607	1.44e-46	KIFC3	16q21	protein_coding	7.22787	7.54172	7.56947	10.4647	10.5841	9.99905
Up	ENSG00000139926	2.94076	4.35e-80	FRMD6	14q22.1	protein_coding	7.33509	7.21633	7.30548	10.2547	10.3286	9.99329
Up	ENSG00000154736	2.93965	0.00116	ADAMTS5	21q21.3	protein_coding	3.35438	3.06026	2.7327	4.39174	4.79861	5.9814
Up	ENSG00000146376	2.93865	2.26e-16	ARHGAP18	6q22.33	protein_coding	5.40104	5.56719	5.49275	8.64147	8.48175	7.59831
Up	ENSG00000174343	2.93854	8.96e-52	CHRNA9	4p14	protein_coding	6.26586	6.50501	6.74459	9.28192	9.47567	9.46352
Up	ENSG00000244119	2.93566	1.59e-54	PDCL3P4	3q12.3	processed_pseudogene	6.10735	6.08047	6.1192	8.84353	8.97855	9.06502
Up	ENSG00000205795	2.93555	1.04e-07	CYS1	2p25.1	protein_coding	3.6889	3.29106	3.49559	5.83897	6.18017	5.72729
Up	ENSG00000242732	2.93165	1.67e-21	RTL5	Xq13.1	protein_coding	4.8084	4.51172	4.8321	7.37493	7.48187	7.5676
Up	ENSG00000162951	2.93109	0.000186	LRRTM1	2p12	protein_coding	3.47471	3.29106	3.49559	6.43784	5.87313	4.48325
Up	ENSG00000163794	2.93068	2.33e-05	UCN	2p23.3	protein_coding	3.35438	3.48997	2.86962	5.37092	5.84848	5.15505
Up	ENSG00000242173	2.92762	6.17e-61	ARHGDIG	16p13.3	protein_coding	6.34694	6.45829	6.49228	9.24738	9.44517	9.20379
Up	ENSG00000128346	2.9272	5.6e-46	C22orf23	22q13.1	protein_coding	7.21064	7.37567	7.35879	10.3429	10.4119	9.80536
Up	ENSG00000189410	2.92501	2.59e-28	SH2D5	1p36.12	protein_coding	7.54208	7.09941	7.45986	10.4636	10.553	9.67458
Up	ENSG00000133794	2.92453	6.38e-61	ARNTL	11p15.3	protein_coding	7.3743	7.27142	7.29943	10.3814	10.297	9.91005
Up	ENSG00000122786	2.91905	5.63e-52	CALD1	7q33	protein_coding	11.052	10.9769	11.05	13.622	13.7038	14.3796
Up	ENSG00000253540	2.91884	2.86e-06	FAM86HP	3q22.1	transcribed_unprocessed_pseudogene	5.84244	4.20717	3.99198	7.08111	8.00117	7.82296
Up	ENSG00000148926	2.91305	1.53e-08	ADM	11p15.4	protein_coding	8.75758	8.9751	8.9319	10.8412	11.5319	12.5151
Up	ENSG00000135318	2.912	3.08e-11	NT5E	6q14.3	protein_coding	4.61246	4.68404	4.10725	6.71173	7.01247	7.54413
Up	ENSG00000143816	2.91148	2.31e-20	WNT9A	1q42.13	protein_coding	5.27412	5.22043	5.18687	7.58527	8.02886	8.29078
Up	ENSG00000111913	2.90342	1.33e-42	RIPOR2	6p22.3	protein_coding	8.32514	8.63519	8.59921	11.5741	11.6507	10.9124
Up	ENSG00000176826	2.90304	3.02e-07	FKBP9P1	7p11.2	transcribed_unprocessed_pseudogene	3.58578	3.29106	3.49559	5.94887	6.01279	5.51836
Up	ENSG00000104450	2.90131	4.02e-18	SPAG1	8q22.2	protein_coding	4.8084	4.83795	5.16042	7.94494	7.7179	7.35027
Up	AC211486.1	2.901	0.0184	NA	NANA	NA	2	2.78537	2.86962	4.31171	3.89941	4.54761
Up	ENSG00000171621	2.89844	2.08e-13	SPSB1	1p36.22	protein_coding	6.67045	6.3083	6.23779	9.79187	9.33193	8.2575
Up	ENSG00000281490	2.89816	6.93e-09	CICP14	7q32.1	processed_pseudogene	4.55901	3.29106	3.9307	6.51134	6.73164	6.58243
Up	ENSG00000165178	2.89463	4.63e-05	NCF1C	7q11.23	unprocessed_pseudogene	3.22309	3.06026	2.86962	5.24729	5.07846	5.15505
Up	ENSG00000206262	2.89461	4.12e-23	FOXL2NB	3q22.3	protein_coding	5.02097	4.97702	4.8321	7.51553	7.81015	7.6358
Up	AC108463.1	2.88576	0.00453	NA	NANA	NA	3.96027	2	3.49559	5.24729	6.4821	4.88307
Up	ENSG00000135678	2.8837	1.38e-07	CPM	12q15	protein_coding	4.61246	4.68404	4.31338	6.27855	6.92086	7.89275
Up	ENSG00000168874	2.87813	0.000126	ATOH8	2p11.2	protein_coding	3.07865	3.66476	3.21629	6.051	5.69102	4.66831
Up	AC239809.2	2.87252	0.000693	NA	NANA	NA	3.6889	2	3.31552	5.33088	5.31274	5.5812
Up	ENSG00000170017	2.87142	6.57e-148	ALCAM	3q13.11	protein_coding	8.7635	8.98749	8.70594	11.6629	11.7592	11.5994
Up	ENSG00000076356	2.87014	1.3e-09	PLXNA2	1q32.2	protein_coding	3.87536	3.82064	3.65565	6.23582	6.36532	6.07171
Up	ENSG00000115718	2.86737	3.22e-05	PROC	2q14.3	protein_coding	4.18858	2.78537	3.31552	6.32005	5.71848	5.72729
Up	ENSG00000071205	2.86586	1.03e-54	ARHGAP10	4q31.23	protein_coding	6.76789	6.7955	6.79704	9.77704	9.6534	9.3598
Up	ENSG00000184937	2.861	0.0292	WT1	11p13	protein_coding	2.28973	3.06026	2.22087	4.13696	3.45294	4.41589
Up	ENSG00000138496	2.86057	4.5e-31	PARP9	3q21.1	protein_coding	5.67669	5.27537	5.49275	8.38214	8.24731	8.1161
Up	AC138035.3	2.84699	0.00677	NA	NANA	NA	2.73746	2.44548	2.58141	4.13696	3.99235	4.54761
Up	ENSG00000175564	2.84235	0.0218	UCP3	11q13.4	protein_coding	2.53089	2.78537	2.41237	4.13696	3.16426	4.72507
Up	ENSG00000137473	2.84127	0.0132	TTC29	4q31.22	protein_coding	3.07865	3.06026	2.58141	3.93808	3.69338	5.88506
Up	ENSG00000136040	2.84052	2.38e-06	PLXNC1	12q22	protein_coding	4.44578	4.41717	4.21399	7.50657	7.07755	5.64142
Up	ENSG00000169570	2.83967	1.94e-34	DTWD2	5q23.1	protein_coding	6.0309	6.111	6.1192	8.87172	9.07733	8.56013
Up	ENSG00000183779	2.83911	3.79e-09	ZNF703	8p11.23	protein_coding	4.25731	3.96131	3.49559	6.34036	6.4821	6.33139
Up	ENSG00000132510	2.83462	2.51e-21	KDM6B	17p13.1	protein_coding	6.01113	5.65267	5.74498	8.79285	8.7212	8.06205
Up	AC009093.8	2.83181	0.00425	NA	NANA	NA	3.87536	2	3.31552	6.12311	5.27624	4.77968
Up	AP001992.1	2.8301	0.000372	NA	NANA	NA	3.35438	3.06026	2.86962	5.75067	4.74619	4.88307
Up	ENSG00000112182	2.82659	1e-19	BACH2	6q15	protein_coding	6.08861	5.42864	5.3123	8.53975	8.44934	8.1161
Up	ENSG00000134954	2.82478	1.75e-35	ETS1	11q24.3	protein_coding	8.5643	8.48013	8.5208	11.6127	11.507	10.7338
Up	ENSG00000146648	2.82455	2.64e-21	EGFR	7p11.2	protein_coding	6.16215	5.88237	5.83135	8.98893	8.83537	8.18853
Up	ENSG00000128422	2.81842	1.49e-10	KRT17	17q21.2	protein_coding	4.11642	4.41717	4.36061	6.51134	6.64841	7.24746
Up	AC005832.4	2.81458	0.0736	NA	NANA	NA	2	2	4.53546	5.44782	6.25711	4.97954
Up	ENSG00000137941	2.81018	1.26e-33	TTLL7	1p31.1	protein_coding	5.72602	5.37934	5.49275	8.24881	8.19938	8.30015
Up	ENSG00000176927	2.80695	0.000122	EFCAB5	17q11.2	protein_coding	2.73746	3.48997	3.65565	5.20361	5.31274	6.02726
Up	ENSG00000213402	2.80624	0.0683	PTPRCAP	11q13.2	protein_coding	2	2	3.99198	4.67371	5.23879	5.19579
Up	ENSG00000144810	2.80439	1.4e-06	COL8A1	3q12.1	protein_coding	5.57266	5.56719	4.9293	6.71173	7.76476	8.89918
Up	ENSG00000026559	2.80213	9.06e-110	KCNG1	20q13.13	protein_coding	8.96956	9.10589	8.97048	11.7091	12.0052	11.6805
Up	ENSG00000148082	2.80202	3.64e-11	SHC3	9q22.1	protein_coding	4.44578	4.51172	4.86523	7.52444	7.35636	6.6426
Up	ENSG00000171867	2.80148	1.26e-204	PRNP	20p13	protein_coding	9.11322	8.94577	9.03378	11.7533	11.8907	11.838
Up	ENSG00000231002	2.80007	0.00107	TRIM26	CHR_HSCHR6_MHC_MANN_CTG1	protein_coding	3.47471	2	3.72948	5.48478	5.23879	5.69923
Up	ENSG00000109906	2.79739	0.00301	ZBTB16	11q23.2	protein_coding	3.35438	2.78537	2.99466	5.71999	5.23879	3.82817
Up	ENSG00000148634	2.79564	2.91e-226	HERC4	10q21.3	protein_coding	8.92008	8.85851	8.7903	11.6795	11.6426	11.5975
Up	ENSG00000165996	2.79334	9.72e-39	HACD1	10p12.33	protein_coding	7.5895	7.75002	7.45443	10.6592	10.395	9.95524
Up	ENSG00000126562	2.79225	1.28e-11	WNK4	17q21.2	protein_coding	4.44578	4.83795	4.76346	6.77279	7.21888	7.67954
Up	ENSG00000136698	2.79074	0.0447	CFC1	2q21.1	protein_coding	2.53089	3.29106	2	4.39174	4.63528	3.72062
Up	AC008763.2	2.79017	0.0165	NA	NANA	NA	3.35438	2	3.31552	4.31171	5.96772	4.19258
Up	ENSG00000164438	2.78978	0.00172	TLX3	5q35.1	protein_coding	3.58578	3.29106	3.9307	6.69606	6.09891	4.02185
Up	ENSG00000117525	2.78833	1.03e-21	F3	1p21.3	protein_coding	6.60604	6.52781	6.18628	8.66179	9.17473	9.55247
Up	ENSG00000154153	2.78762	2.28e-14	RETREG1	5p15.1	protein_coding	5.4311	5.84654	5.4277	8.52652	8.47372	7.552
Up	ENSG00000158747	2.78737	1.42e-77	NBL1	1p36.13	protein_coding	7.66732	7.67027	7.53899	10.3467	10.5644	10.2213
Up	ENSG00000124191	2.78189	4.38e-46	TOX2	20q13.12	protein_coding	6.79126	6.77658	6.69015	9.62598	9.59532	9.19879
Up	ENSG00000006327	2.77316	0	TNFRSF12A	16p13.3	protein_coding	10.8876	11.0207	10.9921	13.75	13.7111	13.751
Up	ENSG00000138696	2.77307	1.22e-08	BMPR1B	4q22.3	protein_coding	3.87536	3.48997	4.05077	6.25735	6.41653	6.02726
Up	ENSG00000138100	2.76963	6.96e-16	TRIM54	2p23.3	protein_coding	6.12585	5.91733	6.15982	8.18285	8.6046	9.30267
Up	ENSG00000108839	2.76874	7.7e-10	ALOX12	17p13.1	protein_coding	5.46054	5.61056	5.61466	8.62914	8.50954	7.09429
Up	ENSG00000145349	2.76808	1.9e-72	CAMK2D	4q26	protein_coding	8.0285	8.12383	7.93589	10.9142	10.8633	10.5178
Up	ENSG00000140682	2.7667	1.69e-44	TGFB1I1	16p11.2	protein_coding	6.91341	6.9214	6.72667	9.50299	9.35617	9.82172
Up	ENSG00000130176	2.76668	4.24e-90	CNN1	19p13.2	protein_coding	10.0655	10.1289	9.95801	12.6618	12.6642	13.0731
Up	ENSG00000121966	2.76295	4.91e-10	CXCR4	2q22.1	protein_coding	4.18858	4.08947	3.79972	6.36039	6.63405	6.31299
Up	ENSG00000171132	2.76274	2.44e-08	PRKCE	2p21	protein_coding	4.50351	5.04183	4.21399	7.52444	7.28467	6.38521
Up	ENSG00000137393	2.75898	6.37e-20	RNF144B	6p22.3	protein_coding	4.93966	5.04183	4.8321	7.36505	7.48187	7.67954
Up	ENSG00000254402	2.75553	0.00183	LRRC24	8q24.3	protein_coding	3.35438	2.78537	2.86962	4.85405	5.60533	4.27092
Up	ENSG00000214889	2.75264	0.00013	RPS9P1	21q22.12	processed_pseudogene	2.91811	3.29106	3.49559	5.20361	5.8234	4.97954
Up	ENSG00000162734	2.75113	4.14e-164	PEA15	1q23.2	protein_coding	10.7257	10.619	10.563	13.427	13.4937	13.2215
Up	ENSG00000189143	2.74999	2.91e-10	CLDN4	7q11.23	protein_coding	10.0081	9.87913	10.0346	13.1305	12.9527	11.7129
Up	ENSG00000060762	2.74911	4.36e-44	MPC1	6q27	protein_coding	7.99367	8.43258	8.12559	11.1395	11.0052	10.5594
Up	ENSG00000172183	2.74568	9.44e-22	ISG20	15q26.1	protein_coding	7.29479	7.46108	7.2626	10.3887	10.2366	9.32809
Up	ENSG00000276386	2.74376	0.0177	CNTNAP3P2	9q21.11	unprocessed_pseudogene	2.73746	2.78537	2.41237	3.57645	3.89941	4.88307
Up	ENSG00000225883	2.74252	0.00141	BMS1P11	9q13	unprocessed_pseudogene	3.58578	2	3.79972	5.65661	5.23879	5.69923
Up	ENSG00000102445	2.7335	4.48e-20	RUBCNL	13q14.13	protein_coding	6.08861	6.19888	6.17311	9.1443	8.92061	8.23813
Up	ENSG00000284483	2.73122	0.00467	TMEM256-PLSCR3	CHR_HG2046_PATCH	protein_coding	3.58578	2.44548	2.58141	4.60822	5.31274	4.66831
Up	ENSG00000165935	2.72977	0.00656	SMCO2	12p11.23	protein_coding	2.28973	3.29106	3.49559	4.31171	4.84918	5.80833
Up	ENSG00000103647	2.72789	3.39e-41	CORO2B	15q23	protein_coding	6.29884	6.28171	6.41607	9.1356	9.07998	8.77699
Up	ENSG00000165102	2.71101	6.61e-21	HGSNAT	8p11.21	protein_coding	6.55235	5.88237	6.38213	9.15293	9.13961	8.50447
Up	ENSG00000163082	2.70972	0.0122	SGPP2	2q36.1	protein_coding	2.53089	2.44548	2.7327	4.31171	4.07966	3.92826
Up	ENSG00000130958	2.7076	8.72e-35	SLC35D2	9q22.32	protein_coding	8.60772	9.00791	8.91024	11.8217	11.6745	11.029
Up	ENSG00000121898	2.70511	7.81e-43	CPXM2	10q26.13	protein_coding	7.64185	7.62868	7.74883	10.5566	10.4887	9.95672
Up	ENSG00000186162	2.69893	3.09e-25	CIDECP1	3p25.3	transcribed_unprocessed_pseudogene	6.99617	6.111	6.40484	9.15293	9.35179	9.11366
Up	ENSG00000135919	2.69633	6.73e-34	SERPINE2	2q36.1	protein_coding	9.95347	10.0543	9.9837	12.9113	12.9458	12.042
Up	ENSG00000230778	2.69588	1.99e-05	ANKRD63	15q15.1	protein_coding	3.22309	3.06026	3.72948	5.71999	5.45015	5.45265
Up	ENSG00000125851	2.69283	0.000728	PCSK2	20p12.1	protein_coding	3.87536	3.06026	3.99198	4.90948	5.5756	6.82244
Up	ENSG00000055813	2.6928	0.0135	CCDC85A	2p16.1	protein_coding	2.73746	2.78537	2.58141	4.85405	4.31376	3.47799
Up	ENSG00000180747	2.69095	2.73e-17	SMG1P3	16p12.2	transcribed_unprocessed_pseudogene	7.61591	7.33745	7.13256	9.46187	9.78262	10.6102
Up	ENSG00000006652	2.68736	5.67e-114	IFRD1	7q31.1	protein_coding	9.04925	9.39038	9.37451	12.0086	11.9774	11.8831
Up	ENSG00000118898	2.68344	1.69e-132	PPL	16p13.3	protein_coding	8.65624	8.45059	8.44885	11.1206	11.2653	11.1908
Up	ENSG00000219891	2.68137	6.47e-09	ZSCAN12P1	6p22.1	transcribed_unprocessed_pseudogene	4.89722	4.76305	4.45068	7.7613	6.82304	6.7559
Up	ENSG00000169031	2.67878	0.00114	COL4A3 ENSG00000169031	2q36.3	protein_coding	2.53089	3.48997	2.99466	5.06403	4.79861	4.88307
Up	ENSG00000262655	2.67826	1.4e-26	SPON1	11p15.2	protein_coding	6.21494	6.22702	6.1192	8.46772	8.73808	9.10299
Up	ENSG00000172985	2.67559	3.87e-11	SH3RF3	2q13	protein_coding	4.18858	3.96131	4.26454	6.58128	6.54481	6.48719
Up	ENSG00000183722	2.67453	4.73e-54	LHFPL6	13q14.11	protein_coding	7.23641	7.43719	7.23117	9.96537	10.1152	9.71016
Up	ENSG00000158710	2.6729	1.87e-98	TAGLN2	1q23.2	protein_coding	11.4099	11.271	11.3007	13.7187	14.0997	14.1439
Up	ENSG00000145730	2.67277	1.37e-96	PAM	5q21.1	protein_coding	9.82352	9.46613	9.65351	12.4573	12.3385	12.1647
Up	ENSG00000188483	2.67263	9.18e-09	IER5L	9q34.11	protein_coding	4.11642	5.22043	4.76346	7.54208	7.30293	6.70036
Up	ENSG00000151491	2.67192	1.27e-15	EPS8	12p12.3	protein_coding	6.73212	6.65755	6.55454	9.6156	9.49764	8.43811
Up	ENSG00000156265	2.66886	0.000472	MAP3K7CL	21q21.3	protein_coding	3.22309	2.78537	4.05077	5.06403	5.66302	6.07171
Up	ENSG00000150551	2.66882	9.91e-46	LYPD1	2q21.2	protein_coding	6.5928	6.77658	6.78843	9.46418	9.42239	9.11896
Up	ENSG00000147573	2.6688	0.0408	TRIM55	8q13.1	protein_coding	2.73746	2.78537	2.22087	3.70733	3.31581	4.72507
Up	ENSG00000110723	2.66797	6.55e-08	EXPH5	11q22.3	protein_coding	4.50351	4.60045	4.31338	7.31461	7.02352	6.09343
Up	ENSG00000133317	2.66748	2.46e-06	LGALS12	11q12.3	protein_coding	4.76186	4.31599	4.57605	5.92217	7.00133	7.64318
Up	ENSG00000114480	2.66604	4.06e-74	GBE1	3p12.2	protein_coding	7.00619	6.9887	6.85592	9.56256	9.62465	9.52476
Up	ENSG00000143195	2.66304	8.01e-07	ILDR2	1q24.1	protein_coding	3.87536	3.48997	3.8667	5.68865	6.38259	5.93403
Up	ENSG00000142185	2.66065	0.0398	TRPM2	21q22.3	protein_coding	2.53089	2.44548	2.86962	2.8872	4.16199	4.88307
Up	ENSG00000135722	2.65859	0.0409	FBXL8	16q22.1	protein_coding	2.73746	2	2.99466	3.57645	3.80007	4.97954
Up	ENSG00000108846	2.65291	1.38e-08	ABCC3	17q21.33	protein_coding	4.61246	3.66476	5.13347	7.15177	7.07755	7.01684
Up	ENSG00000196923	2.65197	2.99e-124	PDLIM7	5q35.3	protein_coding	10.7431	10.752	10.7229	13.1866	13.3814	13.571
Up	ENSG00000196562	2.65156	6.79e-189	SULF2 ENSG00000196562	20q13.12	protein_coding	9.42841	9.39038	9.38597	11.9549	12.026	12.1506
Up	ENSG00000179148	2.64971	0.000217	ALOXE3	17p13.1	protein_coding	4.11642	4.08947	3.49559	6.77279	6.34784	4.88307
Up	ENSG00000185761	2.64817	1.7e-05	ADAMTSL5	19p13.3	protein_coding	5.09794	4.90916	3.40836	7.09313	6.52939	7.41208
Up	ENSG00000111145	2.64574	2.43e-45	ELK3	12q23.1	protein_coding	7.21928	7.18798	7.2248	9.9993	9.91761	9.51272
Up	ENSG00000164695	2.64573	1.78e-33	CHMP4C	8q21.13	protein_coding	6.37813	6.38524	6.62394	9.19815	9.18953	8.77026
Up	ENSG00000169946	2.64571	9.86e-05	ZFPM2	8q22.3	protein_coding	3.35438	3.06026	4.36061	5.65661	6.33014	5.88506
Up	ENSG00000133937	2.64216	0.000867	GSC	14q32.13	protein_coding	3.22309	3.06026	2.99466	5.52082	4.57646	4.77968
Up	ENSG00000126778	2.64105	0.014	SIX1 ENSG00000126778	14q23.1	protein_coding	2.53089	2.44548	2.99466	3.70733	4.45108	4.60922
Up	AL583856.1	2.64054	0.0275	NA	NANA	NA	2.53089	2.44548	2.58141	3.70733	4.31376	3.6044
Up	AC006453.2	2.63373	4.44e-165	NA	NANA	NA	8.30092	8.25945	8.29626	10.866	10.9469	10.9032
Up	ENSG00000163297	2.62731	8.24e-35	ANTXR2	4q21.21	protein_coding	7.18441	7.03719	6.9821	9.86729	9.76791	9.2839
Up	ENSG00000189292	2.62423	2.71e-11	ALKAL2	2p25.3	protein_coding	6.4237	7.02121	6.74459	9.77145	9.52317	8.29078
Up	ENSG00000048052	2.61908	6.6e-26	HDAC9	7p21.1	protein_coding	8.26799	7.76929	7.78824	10.8332	10.6911	10.0485
Up	ENSG00000280641	2.6128	1.51e-30	CDH4	CHR_HSCHR20_1_CTG2	protein_coding	6.67045	6.41	6.35905	9.18136	9.17968	8.72922
Up	ENSG00000123610	2.61147	1.76e-06	TNFAIP6	2q23.3	protein_coding	3.78514	3.82064	3.57784	5.52082	5.9212	6.19739
Up	ENSG00000178726	2.60978	0.0122	THBD	20p11.21	protein_coding	2.73746	3.06026	2.41237	4.67371	4.23987	3.92826
Up	ENSG00000115112	2.60968	4.81e-17	TFCP2L1	2q14.2	protein_coding	5.75007	5.52247	5.89691	8.52652	8.38223	7.76999
Up	ENSG00000106617	2.60958	3.66e-91	PRKAG2 ENSG00000106617	7q36.1	protein_coding	8.13734	8.30637	8.39315	10.7521	10.994	10.8776
Up	ENSG00000137842	2.60825	3.35e-19	TMEM62	15q15.2	protein_coding	5.62562	5.27537	5.63402	8.14294	8.22354	7.69383
Up	ENSG00000174576	2.60817	0.0587	NPAS4	11q13.2	protein_coding	2.73746	3.06026	2.99466	2.8872	3.31581	5.93403
Up	ENSG00000174099	2.60589	9.04e-08	MSRB3	12q14.3	protein_coding	3.87536	5.52247	4.9293	7.32484	7.26618	7.39469
Up	ENSG00000144619	2.60473	5.07e-07	CNTN4	3p26.3	protein_coding	4.11642	5.04183	3.99198	7.10505	6.82304	6.29435
Up	ENSG00000166106	2.59481	4.98e-19	ADAMTS15	11q24.3	protein_coding	5.57266	5.47632	5.38264	8.10189	8.11922	7.59831
Up	ENSG00000129993	2.59273	3.25e-17	CBFA2T3	16q24.3	protein_coding	5.02097	5.42864	5.26343	7.75375	7.88478	7.40341
Up	ENSG00000189014	2.59052	0.0104	SHLD2P3	10q11.22	unprocessed_pseudogene	3.35438	3.48997	3.49559	3.70733	4.84918	6.56698
Up	ENSG00000254634	2.59018	0.00154	SMG1P6	16p11.2	unprocessed_pseudogene	3.58578	3.48997	2.7327	4.67371	5.07846	5.83436
Up	ENSG00000274577	2.58906	0.0597	LHX1	CHR_HSCHR17_7_CTG4	protein_coding	3.6889	3.06026	2.22087	6.12311	3.31581	3.92826
Up	AC245297.1	2.58076	0.0217	NA	NANA	NA	3.87536	2	2.7327	5.28969	4.45108	5.06996
Up	ENSG00000103034	2.57998	3.27e-17	NDRG4	16q21	protein_coding	9.45243	9.20473	9.1238	12.1437	12.1653	10.8729
Up	ENSG00000113319	2.57633	7.24e-31	RASGRF2	5q14.1	protein_coding	7.04558	7.25784	7.27498	9.31565	9.8602	9.95968
Up	ENSG00000189056	2.5702	0.00796	RELN	7q22.1	protein_coding	3.47471	2.44548	2.7327	5.06403	4.89804	4.10974
Up	ENSG00000071282	2.56805	4.78e-29	LMCD1	3p25.3	protein_coding	9.2607	9.33003	9.52463	11.4998	11.7472	12.4081
Up	ENSG00000101104	2.56295	8.82e-179	PABPC1L	20q13.12	protein_coding	8.87432	8.87194	8.82229	11.3338	11.4594	11.4246
Up	ENSG00000162624	2.56276	4.8e-07	LHX8 ENSG00000162624	1p31.1	protein_coding	3.47471	3.96131	3.8667	5.89497	6.01279	5.88506
Up	ENSG00000185737	2.56209	1.69e-10	NRG3	10q23.1	protein_coding	5.51769	4.76305	4.72788	7.55951	7.70423	7.06161
Up	ENSG00000277424	2.56161	2.41e-37	HMOX2	CHR_HSCHR16_3_CTG1	protein_coding	8.4984	8.60869	8.39882	11.3166	11.1427	10.5988
Up	ENSG00000158555	2.55575	1.26e-32	GDPD5	11q13.5	protein_coding	7.64185	6.88653	7.15283	9.86379	9.81479	9.70311
Up	ENSG00000127588	2.5514	0.000491	GNG13	16p13.3	protein_coding	3.35438	3.82064	3.10973	4.96286	5.12024	6.00451
Up	ENSG00000106631	2.54822	0.00088	MYL7	7p13	protein_coding	7.46427	6.93852	6.88851	8.33737	8.90575	10.628
Up	ENSG00000069020	2.54332	7.04e-12	MAST4	5q12.3	protein_coding	5.79699	4.97702	5.07803	7.50657	7.62662	8.08391
Up	ENSG00000262139	2.54303	9.06e-07	ANO4	CHR_HSCHR12_3_CTG2_1	protein_coding	4.664	4.31599	3.8667	6.051	6.56007	6.99393
Up	ENSG00000049130	2.54131	7.75e-19	KITLG	12q21.32	protein_coding	6.28245	6.28171	6.22509	9.15866	8.60828	8.3279
Up	ENSG00000176928	2.5399	1.49e-08	GCNT4	5q13.3	protein_coding	5.17101	5.80979	5.23836	7.21913	7.5369	8.46752
Up	ENSG00000206073	2.53933	0.00575	SERPINB4	18q21.33	protein_coding	4.25731	3.96131	4.10725	4.60822	5.20035	7.52028
Up	ENSG00000198873	2.53875	8.86e-21	GRK5	10q26.11	protein_coding	5.4311	5.10386	5.28807	7.6599	7.82286	7.62092
Up	AC083829.1	2.53813	0.0161	NA	NANA	NA	3.22309	2	3.99198	4.53961	5.31274	5.78182
Up	ENSG00000168487	2.53101	2.09e-33	BMP1	8p21.3	protein_coding	6.4237	6.67809	6.26288	8.77431	9.08789	8.88368
Up	ENSG00000033327	2.52573	1.71e-31	GAB2	11q14.1	protein_coding	7.61591	7.63919	7.54412	10.3753	10.1772	9.65462
Up	ENSG00000096968	2.52154	1.46e-18	JAK2	9p24.1	protein_coding	5.30691	5.32829	5.13347	7.84186	7.55225	7.50415
Up	ENSG00000188487	2.51396	2.71e-06	INSC	11p15.2	protein_coding	4.25731	3.29106	4.05077	6.25735	6.27572	5.80833
Up	ENSG00000173482	2.51329	7.81e-43	PTPRM	18p11.23	protein_coding	7.06488	6.97217	6.69937	9.28716	9.529	9.3258
Up	ENSG00000163531	2.51164	1.52e-70	NFASC	1q32.1	protein_coding	7.96314	7.80707	7.80541	10.3691	10.4867	10.1863
Up	ENSG00000185565	2.50964	1.41e-19	LSAMP	3q13.31	protein_coding	6.01113	6.65755	6.73566	8.6537	8.98422	9.18368
Up	ENSG00000177025	2.50817	0.00336	C19orf18	19q13.43	protein_coding	3.6889	4.20717	2.41237	5.71999	5.51424	5.55012
Up	ENSG00000127366	2.5069	0.00059	TAS2R5	7q34	protein_coding	3.58578	3.06026	3.49559	4.60822	5.54525	5.78182
Up	ENSG00000122547	2.50679	1.09e-29	EEPD1	7p14.2	protein_coding	7.12128	6.90407	6.92039	9.61143	9.62283	9.06776
Up	ENSG00000166592	2.50542	0.00508	RRAD ENSG00000166592	16q22.1	protein_coding	2.73746	2.78537	3.31552	5.15857	4.23987	4.66831
Up	ENSG00000124813	2.50474	2.36e-07	RUNX2	6p21.1	protein_coding	4.18858	4.51172	3.65565	6.29945	6.46598	6.17719
Up	ENSG00000145391	2.49679	2.95e-20	SETD7	4q31.1	protein_coding	6.37813	6.55026	6.44922	9.18136	9.00668	8.3994
Up	ENSG00000159556	2.49641	1.29e-06	ISL2	15q24.3	protein_coding	3.87536	3.66476	4.53546	6.00084	6.39966	6.47068
Up	ENSG00000100599	2.49266	6.63e-20	RIN3	14q32.12	protein_coding	5.70157	5.84654	5.69057	8.20518	8.3606	7.80332
Up	ENSG00000180891	2.49036	9.26e-75	CUEDC1	17q22	protein_coding	7.66732	7.50771	7.73993	10.2181	10.1088	10.0219
Up	RARRES3	2.49028	1.52e-19	NA	NANA	NA	6.01113	5.69358	6.27525	8.36737	8.7212	8.20857
Up	ENSG00000086991	2.48929	5.37e-18	NOX4 ENSG00000086991	11q14.3	protein_coding	5.65138	5.73337	6.1192	8.00978	8.1748	8.56013
Up	ENSG00000230873	2.4892	0.00312	STMND1	6p22.3	protein_coding	3.07865	3.29106	2.86962	5.01433	4.16199	5.15505
Up	ENSG00000198759	2.48863	4.72e-14	EGFL6	Xp22.2	protein_coding	6.51072	6.22702	6.64317	9.26608	9.06668	8.20359
Up	ENSG00000177469	2.48244	3.61e-49	CAVIN1	17q21.2	protein_coding	9.63462	9.63318	9.7924	11.8379	12.1236	12.4684
Up	CCDC84	2.48027	2.78e-28	NA	NANA	NA	8.11899	7.87089	7.89236	10.034	10.3308	10.8095
Up	AL139100.1	2.47871	0.093	NA	NANA	NA	2	3.48997	2.86962	4.04094	5.41701	3.18614
Up	ENSG00000117308	2.47864	1.11e-64	GALE	1p36.11	protein_coding	9.00247	8.76563	9.00619	11.4777	11.5482	11.1512
Up	ENSG00000170545	2.47824	6.06e-83	SMAGP	12q13.13	protein_coding	7.83409	8.12383	8.09449	10.4636	10.5482	10.4245
Up	AC091057.5	2.47643	0.00132	NA	NANA	NA	3.22309	4.51172	4.05077	6.09947	4.94531	6.82244
Up	ENSG00000111186	2.47576	6.29e-11	WNT5B	12p13.33	protein_coding	5.05997	4.83795	5.49275	7.42334	7.88478	7.14717
Up	ENSG00000138166	2.47379	2.55e-28	DUSP5 ENSG00000138166	10q25.2	protein_coding	7.88927	8.1825	8.11185	10.7719	10.6622	10.0205
Up	AC055839.2	2.4729	1.56e-35	NA	NANA	NA	8.1689	8.25262	8.129	10.8589	10.7736	10.2001
Up	AC007068.1	2.4729	0.0375	NA	NANA	NA	3.58578	4.76305	2	6.07544	5.89736	5.69923
Up	ENSG00000164023	2.46992	1.94e-15	SGMS2	4q25	protein_coding	6.16215	5.77208	5.84802	8.2326	7.93247	8.72227
Up	ENSG00000174130	2.4668	0.0185	TLR6	4p14	protein_coding	2.53089	2.78537	2.7327	4.39174	4.07966	3.82817
Up	ENSG00000169122	2.46454	5.61e-15	FAM110B	8q12.1	protein_coding	6.74414	7.053	6.84765	9.68673	9.44106	8.57565
Up	ENSG00000112773	2.46415	1.35e-14	TENT5A	6q14.1	protein_coding	5.59938	5.61056	5.61466	8.28594	8.03979	7.47962
Up	ENSG00000185386	2.46241	2.49e-23	MAPK11	22q13.33	protein_coding	5.65138	5.65267	5.35957	7.89775	7.92069	7.89275
Up	ENSG00000129116	2.46186	1.78e-80	PALLD	4q32.3	protein_coding	8.97977	8.86747	8.76857	11.2927	11.1685	11.4951
Up	ENSG00000168899	2.45622	1.63e-35	VAMP5	2p11.2	protein_coding	7.60935	8.00696	7.98571	10.5391	10.3408	10.0091
Up	ENSG00000133710	2.45621	8.87e-20	SPINK5	5q32	protein_coding	5.57266	5.22043	5.47139	7.61058	7.89083	7.84233
Up	ENSG00000178381	2.45559	7.48e-74	ZFAND2A	7p22.3	protein_coding	8.44046	8.68676	8.62119	11.0976	11.1313	10.8339
Up	ENSG00000258626	2.45055	0.0357	COX7A2P1	14q24.1	processed_pseudogene	5.17101	2	4.57605	4.79641	7.48986	6.51964
Up	ENSG00000130635	2.44949	1.83e-56	COL5A1	9q34.3	protein_coding	7.30294	7.12954	7.14611	9.58401	9.7397	9.50868
Up	ENSG00000184304	2.44872	7.25e-32	PRKD1	14q12	protein_coding	6.23211	5.91733	6.25039	8.47692	8.4977	8.63979
Up	ENSG00000204381	2.4485	3.41e-18	LAYN ENSG00000204381	11q23.1	protein_coding	6.99617	6.01741	7.05571	9.13851	9.22108	9.20129
Up	ENSG00000243232	2.44831	4.79e-31	PCDHAC2	5q31.3	protein_coding	6.73212	6.3344	6.27525	8.83997	8.95854	8.76688
Up	ENSG00000176907	2.44756	0.0142	TCIM	8p11.21	protein_coding	2.53089	2.78537	2.86962	4.04094	4.16199	4.41589
Up	ENSG00000085276	2.44414	0.0293	MECOM	3q26.2	protein_coding	2.53089	2.44548	3.31552	4.04094	3.89941	5.06996
Up	ENSG00000180318	2.43621	3.19e-07	ALX1	12q21.31	protein_coding	4.55901	4.41717	4.79819	7.25166	6.93264	6.13592
Up	ENSG00000154493	2.43446	0.0991	C10orf90	10q26.2	protein_coding	3.07865	2	2.41237	3.09273	4.45108	3.82817
Up	ENSG00000185615	2.43382	1.36e-06	PDIA2	16p13.3	protein_coding	4.18858	5.32829	4.65396	6.59824	6.79751	7.50415
Up	ENSG00000237296	2.42641	3.59e-15	SMG1P1	16p12.2	transcribed_unprocessed_pseudogene	7.14868	6.90407	6.49228	8.81479	9.101	9.70135
Up	ENSG00000222047	2.42624	0.001	C10orf55	10q22.2	lncRNA	3.47471	3.48997	2.86962	5.40988	4.79861	5.06996
Up	ENSG00000179046	2.42624	5.15e-20	TRIML2	4q35.2	protein_coding	9.08986	9.016	9.15428	10.8894	11.3594	12.0364
Up	ENSG00000157168	2.42003	9.11e-15	NRG1	8p12	protein_coding	6.01113	5.80979	6.23779	8.77431	8.32976	7.94745
Up	ENSG00000163291	2.41664	1.01e-32	PAQR3	4q21.21	protein_coding	8.82423	8.82207	8.60412	11.4387	11.2365	10.7014
Up	ENSG00000161011	2.41636	8.74e-42	SQSTM1	5q35.3	protein_coding	11.2441	11.3282	11.4931	14.0122	13.8996	13.3181
Up	ENSG00000275932	2.41586	0.0864	DUSP14	CHR_HSCHR17_7_CTG4	protein_coding	7.50016	2.78537	7.35879	9.52977	9.38431	8.72227
Up	ENSG00000171206	2.41051	9.96e-77	TRIM8	10q24.32	protein_coding	9.43213	9.04396	9.06441	11.6288	11.6091	11.5492
Up	ENSG00000151376	2.40781	1.02e-18	ME3	11q14.2	protein_coding	5.67669	6.01741	6.03435	7.99064	8.16984	8.5206
Up	ENSG00000151474	2.40735	6.24e-44	FRMD4A	10p13	protein_coding	9.59035	9.1396	9.1972	11.4499	11.8959	11.7918
Up	ENSG00000151967	2.4073	8.06e-55	SCHIP1	3q25.33	protein_coding	8.17336	8.55974	8.40446	10.7877	10.9287	10.5912
Up	ENSG00000152804	2.40463	0.00116	HHEX	10q23.33	protein_coding	3.07865	3.29106	3.10973	5.01433	5.03542	4.60922
Up	BX284632.1	2.40206	7.62e-10	NA	NANA	NA	5.02097	6.111	5.40535	7.7613	8.18468	7.552
Up	ENSG00000144481	2.40046	0.0107	TRPM8	2q37.1	protein_coding	2.73746	5.16332	3.21629	6.58128	5.87313	5.88506
Up	AC073107.1	2.3999	0.0956	NA	NANA	NA	2.53089	3.06026	3.10973	5.71999	2.80299	3.18614
Up	ENSG00000108557	2.39749	2.26e-07	RAI1	17p11.2	protein_coding	5.65138	5.52247	5.8808	8.32213	8.37793	6.87355
Up	AC019257.8	2.39698	0.0624	NA	NANA	NA	2	3.48997	3.21629	3.57645	4.99107	5.02546
Up	ENSG00000230373	2.39672	4.91e-10	GOLGA6L5P	15q25.2	transcribed_unprocessed_pseudogene	5.37034	4.83795	4.4937	7.032	7.19952	7.2857
Up	ENSG00000204334	2.39569	8.26e-07	ERICH2	2q31.1	protein_coding	4.76186	5.98482	6.22509	8.57446	7.97863	7.53622
Up	ENSG00000115756	2.3887	5.84e-70	HPCAL1	2p25.1	protein_coding	7.86745	7.949	7.96293	10.3226	10.4161	10.1362
Up	ENSG00000163347	2.38539	3.4e-07	CLDN1	3q28	protein_coding	5.92925	6.28171	5.78015	8.88215	8.41617	7.15752
Up	ENSG00000213145	2.38508	1.35e-25	CRIP1	14q32.33	protein_coding	6.4823	6.7955	6.62394	9.23929	8.91171	8.70826
Up	ENSG00000132429	2.3835	1.95e-20	POPDC3	6q21	protein_coding	5.8199	6.01741	5.8808	8.45381	8.16486	7.9534
Up	ENSG00000125869	2.38225	3.78e-11	LAMP5	20p12.2	protein_coding	4.8535	4.68404	4.9293	7.1286	7.24744	6.71444
Up	ENSG00000188994	2.38061	1.43e-15	ZNF292	6q14.3	protein_coding	7.31911	7.24414	7.27498	10.0215	9.74972	8.90226
Up	ENSG00000140931	2.38048	1.36e-50	CMTM3	16q22.1	protein_coding	8.92008	8.83126	8.87407	11.3319	11.4395	10.9193
Up	ENSG00000156804	2.37523	0.000289	FBXO32 ENSG00000156804	8q24.13	protein_coding	4.50351	3.66476	4.61553	7.032	6.56007	5.34811
Up	ENSG00000276644	2.36999	0.00551	DACH1	13q21.33	protein_coding	3.78514	3.82064	3.79972	4.46757	5.12024	6.76945
Up	ENSG00000115226	2.36983	1.97e-41	FNDC4	2p23.3	protein_coding	9.2586	9.27381	9.29467	11.8445	11.7736	11.2195
Up	ENSG00000070540	2.36881	3.16e-37	WIPI1	17q24.2	protein_coding	8.928	8.97095	9.19557	11.5954	11.5357	10.9905
Up	ENSG00000173261	2.36736	0.00927	PLAC8L1	5q32	protein_coding	2.73746	3.06026	2.86962	4.22698	4.23987	4.72507
Up	ENSG00000127418	2.36667	9.08e-34	FGFRL1	4p16.3	protein_coding	8.29276	8.0311	7.93199	10.5824	10.6027	10.0869
Up	ENSG00000008517	2.36485	1.09e-21	IL32	16p13.3	protein_coding	7.02602	7.25784	7.25637	9.29759	9.22108	9.92072
Up	ENSG00000056291	2.36087	7.51e-14	NPFFR2	4q13.3	protein_coding	5.8199	5.56719	6.18628	8.28594	8.41617	7.75644
Up	ENSG00000113140	2.35877	1.14e-132	SPARC	5q33.1	protein_coding	13.5918	13.4146	13.612	15.9798	15.9634	15.748
Up	ENSG00000189136	2.35258	1.05e-05	UBE2Q2P1	15q25.2	transcribed_unprocessed_pseudogene	4.32291	4.31599	4.05077	5.59031	6.70442	6.40271
Up	ENSG00000172375	2.34995	4.55e-18	C2CD2L	11q23.3	protein_coding	5.67669	5.37934	5.40535	7.56815	7.86648	7.76999
Up	ENSG00000020181	2.3496	2.48e-05	ADGRA2	8p11.23	protein_coding	3.87536	3.96131	3.79972	6.09947	6.05649	5.31151
Up	ENSG00000173706	2.34796	2.25e-22	HEG1 ENSG00000173706	3q21.2	protein_coding	6.39348	6.77658	6.04884	8.6537	8.7144	8.73959
Up	ENSG00000118495	2.34469	2.47e-07	PLAGL1	6q24.2	protein_coding	5.4894	4.76305	5.16042	7.78372	7.5369	6.61283
Up	ENSG00000164674	2.34345	0.0222	SYTL3	6q25.3	protein_coding	2.91811	3.29106	2.41237	4.73636	4.38406	3.92826
Up	ENSG00000121577	2.34248	0.00214	POPDC2	3q13.33	protein_coding	3.87536	3.29106	2.86962	4.85405	5.51424	5.19579
Up	ENSG00000122756	2.34183	3.57e-09	CNTFR	9p13.3	protein_coding	6.17996	5.80979	6.15982	8.77803	8.47774	7.45466
Up	ENSG00000162367	2.34056	0.0899	TAL1	1p33	protein_coding	2.73746	2.44548	2.41237	4.22698	3.80007	2.81988
Up	ENSG00000043591	2.338	0.0633	ADRB1	10q25.3	protein_coding	2.91811	2	2.7327	4.22698	3.80007	3.72062
Up	ENSG00000051108	2.33697	4.92e-91	HERPUD1	16q13	protein_coding	8.4515	8.64043	8.71505	10.9167	11.0052	10.8721
Up	ENSG00000164951	2.33542	1.41e-81	PDP1	8q22.1	protein_coding	7.74117	7.62868	7.77086	9.99289	10.0905	10.0205
Up	ENSG00000140557	2.33371	3.45e-39	ST8SIA2	15q26.1	protein_coding	6.67045	6.50501	6.4272	8.80751	8.83537	8.81344
Up	ENSG00000186472	2.3315	2.12e-10	PCLO	7q21.11	protein_coding	4.50351	4.51172	4.53546	6.68021	6.66262	6.55137
Up	ENSG00000214944	2.3293	0.000892	ARHGEF28	5q13.2	protein_coding	4.11642	3.66476	3.49559	5.55599	6.34784	4.93211
Up	ENSG00000167657	2.32913	5.57e-223	DAPK3	19p13.3	protein_coding	11.1371	11.0525	11.2337	13.4441	13.508	13.4651
Up	AC021087.5	2.32871	0.0669	NA	NANA	NA	2.91811	2	2.86962	3.43251	4.07966	4.41589
Up	ENSG00000198768	2.32789	1.11e-12	APCDD1L	20q13.32	protein_coding	5.70157	5.56719	5.21284	7.9383	7.82286	7.33211
Up	ENSG00000172059	2.32709	1.66e-29	KLF11	2p25.1	protein_coding	6.40867	6.48184	6.37064	8.87172	8.66231	8.50852
Up	ENSG00000122420	2.32475	0.0109	PTGFR	1p31.1	protein_coding	2.91811	2.78537	2.86962	4.46757	4.07966	4.48325
Up	ENSG00000138639	2.32453	0.0134	ARHGAP24	4q21.23	protein_coding	2.53089	2.78537	3.31552	4.39174	4.38406	4.66831
Up	ENSG00000078487	2.32207	1.55e-07	ZCWPW1	7q22.1	protein_coding	4.25731	4.08947	4.9603	6.59824	6.60492	6.68613
Up	ENSG00000170921	2.31786	2.85e-10	TANC2	17q23.2	protein_coding	5.8865	5.73337	5.67196	8.38214	8.10888	7.2951
Up	ENSG00000172780	2.31648	1.23e-29	RAB43	3q21.3	protein_coding	8.43676	8.68169	8.39031	10.9901	10.9891	10.3599
Up	ENSG00000223361	2.31611	0.000285	FTH1P10	5p15.1	transcribed_processed_pseudogene	3.22309	3.66476	4.31338	5.52082	6.05649	5.69923
Up	ENSG00000099812	2.30899	2.22e-05	MISP	19p13.3	protein_coding	3.87536	4.60045	4.10725	5.62384	6.33014	6.58243
Up	ENSG00000167874	2.30861	7.37e-15	TMEM88	17p13.1	protein_coding	5.90803	5.73337	5.28807	7.88398	8.02337	7.67234
Up	ENSG00000133135	2.30452	1.98e-17	RNF128	Xq22.3	protein_coding	5.37034	5.69358	5.61466	7.90459	7.79733	7.5676
Up	ENSG00000219607	2.30367	0.00696	PPP1R3G	6p25.1	protein_coding	2.73746	3.06026	3.10973	4.46757	4.38406	4.72507
Up	ENSG00000118257	2.29724	7.26e-38	NRP2	2q33.3	protein_coding	8.74268	9.07526	8.73087	10.8242	11.1919	11.356
Up	ENSG00000232938	2.29418	0.0281	RPL23AP87	17q25.3	transcribed_processed_pseudogene	3.07865	2	3.40836	4.60822	4.57646	4.48325
Up	TMEM56-RWDD3	2.29251	0.0145	NA	NANA	NA	3.07865	2.78537	4.21399	5.7807	5.63446	4.27092
Up	ENSG00000173918	2.28781	1.19e-06	C1QTNF1	17q25.3	protein_coding	4.61246	4.76305	3.8667	6.36039	6.69062	6.38521
Up	AL360181.3	2.28399	0.012	NA	NANA	NA	2.91811	3.96131	3.8667	6.23582	5.45015	4.10974
Up	ENSG00000129646	2.28335	1.03e-08	QRICH2	17q25.1	protein_coding	5.27412	5.10386	4.45068	6.90139	7.01247	7.33211
Up	ENSG00000102007	2.28266	6.13e-63	PLP2	Xp11.23	protein_coding	8.10508	8.01505	8.02289	10.3175	10.4564	10.1531
Up	ENSG00000179528	2.28112	0.00405	LBX2	2p13.1	protein_coding	3.47471	3.66476	5.38264	6.98117	6.64841	5.69923
Up	ENSG00000141258	2.28092	1.23e-48	SGSM2	17p13.3	protein_coding	9.23537	8.93301	8.95517	11.3388	11.5124	11.0809
Up	ENSG00000079156	2.27994	5.97e-25	OSBPL6	2q31.2	protein_coding	6.82561	6.97217	6.84765	9.24199	9.30047	8.75671
Up	ENSG00000172348	2.27664	5.62e-73	RCAN2	6p12.3	protein_coding	7.58282	7.60743	7.66664	9.9423	9.82904	9.8523
Up	ENSG00000138131	2.27607	8.57e-10	LOXL4	10q24.2	protein_coding	4.61246	4.68404	4.61553	6.47506	6.84812	6.78288
Up	ENSG00000281913	2.27429	0.00113	RPL23AP64	CHR_HG2217_PATCH	processed_pseudogene	3.35438	3.82064	3.65565	6.051	5.07846	4.97954
Up	ENSG00000169432	2.27318	1.54e-13	SCN9A	2q24.3	protein_coding	5.62562	5.47632	5.65311	8.04114	7.81652	7.37708
Up	ENSG00000143786	2.27266	8.18e-30	CNIH3 ENSG00000143786	1q42.12	protein_coding	6.77962	6.93852	7.04852	9.00492	9.39286	9.05951
Up	ENSG00000183734	2.27192	0.0302	ASCL2	11p15.5	protein_coding	2.53089	2.78537	2.86962	4.04094	3.80007	4.34522
Up	ENSG00000162733	2.26807	1.31e-12	DDR2	1q23.3	protein_coding	5.57266	5.04183	5.38264	7.61058	7.68347	7.2181
Up	ENSG00000100345	2.26582	0	MYH9	22q12.3	protein_coding	11.6046	11.6118	11.6281	13.8637	13.9186	13.8552
Up	ENSG00000180509	2.26527	0.0311	KCNE1	21q22.12	protein_coding	3.22309	2.44548	2.58141	4.39174	4.16199	4.02185
Up	ENSG00000151715	2.25901	0.000587	TMEM45B	11q24.3	protein_coding	3.96027	3.48997	3.10973	5.44782	5.34834	5.27396
Up	ENSG00000090975	2.25716	2.31e-10	PITPNM2	12q24.31	protein_coding	4.76186	4.76305	5.21284	7.25166	6.99011	6.88605
Up	ENSG00000270231	2.25661	1.87e-07	NBPF8	1p11.2	transcribed_unprocessed_pseudogene	4.25731	4.31599	4.45068	6.38015	6.59012	6.07171
Up	ENSG00000145247	2.25613	1.1e-74	OCIAD2	4p11	protein_coding	11.8871	12.0032	12.113	14.3289	14.406	14.0137
Up	ENSG00000162576	2.25518	8.44e-26	MXRA8	1p36.33	protein_coding	8.05287	8.68169	8.25623	10.6004	10.8235	10.2934
Up	ENSG00000173715	2.2532	8.46e-85	C11orf80	11q13.2	protein_coding	8.39924	8.54863	8.55927	10.851	10.7186	10.6565
Up	ENSG00000171017	2.25216	1.36e-12	LRRC8E	19p13.2	protein_coding	6.01113	5.88237	5.91284	8.35744	8.3028	7.552
Up	ENSG00000099860	2.25113	1.41e-22	GADD45B	19p13.3	protein_coding	7.27835	7.25784	7.50786	9.35612	9.35398	9.94631
Up	ENSG00000215252	2.25046	5.66e-56	GOLGA8B	15q14	protein_coding	8.10973	8.1012	8.08398	10.1721	10.2798	10.5198
Up	ENSG00000140254	2.2493	0.0911	DUOXA1	15q21.1	protein_coding	3.6889	2	2.41237	4.22698	4.16199	4.66831
Up	ENSG00000213139	2.24905	0.00212	CRYGS	3q27.3	protein_coding	3.07865	3.29106	4.26454	5.15857	5.5756	5.75481
Up	ENSG00000103335	2.24702	1.25e-77	PIEZO1	16q24.3	protein_coding	9.28353	9.22231	9.28858	11.3526	11.4554	11.689
Up	ENSG00000136052	2.24613	2.46e-08	SLC41A2	12q23.3	protein_coding	5.65138	5.10386	5.84802	8.18847	7.66947	7.1678
Up	ENSG00000154655	2.24578	2.06e-06	L3MBTL4	18p11.31	protein_coding	5.37034	4.51172	4.65396	7.31461	7.10902	6.40271
Up	ENSG00000069812	2.24317	0.000818	HES2	1p36.31	protein_coding	4.25731	4.68404	3.10973	6.25735	6.16028	5.72729
Up	ENSG00000254413	2.24241	1.12e-07	CHKB-CPT1B	22q13.33	protein_coding	5.84244	4.60045	5.04948	7.37493	7.58246	7.19819
Up	ENSG00000197321	2.2407	1.59e-13	SVIL	10p11.23	protein_coding	8.16444	7.20222	7.3115	9.4688	10.0191	9.99184
Up	ENSG00000165030	2.2392	2.1e-13	NFIL3	9q22.31	protein_coding	7.661	7.82559	7.73993	10.4045	10.041	9.18114
Up	ENSG00000162946	2.23832	2.05e-09	DISC1	1q42.2	protein_coding	4.664	4.83795	4.40635	6.75776	6.59012	6.6426
Up	ENSG00000158220	2.2363	1.88e-14	ESYT3	3q22.3	protein_coding	5.40104	5.10386	5.23836	7.38474	7.48986	7.23774
Up	ENSG00000130513	2.23421	1.2e-05	GDF15	19p13.11	protein_coding	8.75758	9.13217	9.87199	11.9927	11.6872	10.7085
Up	ENSG00000120129	2.23267	3.86e-10	DUSP1	5q35.1	protein_coding	7.34302	7.4962	7.62856	10.252	9.71605	8.77699
Up	ENSG00000163596	2.22987	1.74e-16	ICA1L	2q33.2	protein_coding	5.65138	5.95147	5.89691	8.14871	8.07209	7.6867
Up	ENSG00000141458	2.22308	6.12e-78	NPC1	18q11.2	protein_coding	9.19433	9.20826	8.96284	11.3185	11.4513	11.2305
Up	ENSG00000233750	2.21898	6.83e-05	CICP27	1p36.33	processed_pseudogene	3.87536	4.08947	3.72948	5.44782	5.60533	6.13592
Up	ENSG00000136826	2.21428	5.51e-12	KLF4	9q31.2	protein_coding	6.10735	5.42864	5.4277	8.02868	7.66947	7.74276
Up	ENSG00000015153	2.21368	2.93e-06	YAF2	12q12	protein_coding	5.84244	4.68404	5.35957	8.00978	7.29383	6.95886
Up	ENSG00000196116	2.20852	2.61e-21	TDRD7	9q22.33	protein_coding	6.06963	5.84654	5.83135	8.0779	8.14475	7.92945
Up	ENSG00000168679	2.2054	0.000397	SLC16A4	1p13.3	protein_coding	4.38565	4.08947	3.21629	5.62384	5.99043	5.85993
Up	ENSG00000148798	2.20332	2.35e-61	INA	10q24.33	protein_coding	7.88927	8.0311	7.92021	10.051	10.0573	10.265
Up	ENSG00000284454	2.20002	9.5e-12	NPIPB3	CHR_HG926_PATCH	protein_coding	8.93064	8.51479	8.42683	10.1764	10.554	11.4516
Up	ENSG00000153132	2.19622	2.06e-09	CLGN	4q31.1	protein_coding	7.40492	7.62868	7.3115	10.1464	9.70064	8.63979
Up	ENSG00000166900	2.19615	4e-62	STX3	11q12.1	protein_coding	10.9382	10.9696	11.0172	13.2793	13.3179	12.87
Up	ENSG00000047365	2.19435	3.5e-05	ARAP2	4p14	protein_coding	4.25731	4.41717	3.8667	6.34036	6.27572	5.55012
Up	ENSG00000206538	2.19369	3.64e-43	VGLL3	3p12.1	protein_coding	7.08393	7.14437	7.18599	9.43615	9.21867	9.24076
Up	ENSG00000075643	2.19306	4.29e-27	MOCOS	18q12.2	protein_coding	6.945	7.09941	6.83934	9.32842	9.101	8.8743
Up	ENSG00000186212	2.19224	1.22e-06	SOWAHB	4q21.1	protein_coding	4.61246	4.20717	4.57605	6.69606	6.61956	6.00451
Up	ENSG00000058085	2.18966	9.03e-38	LAMC2	1q25.3	protein_coding	7.22787	7.24414	7.33534	9.37593	9.27987	9.62137
Up	ENSG00000103942	2.18799	3.29e-136	HOMER2	15q25.2	protein_coding	8.89063	8.82667	8.84322	11.0537	10.9926	11.0528
Up	ENSG00000181195	2.18683	1.51e-10	PENK	8q12.1	protein_coding	5.09794	4.90916	4.89762	6.78766	7.21888	6.98233
Up	ENSG00000157985	2.18682	5.46e-47	AGAP1	2q37.2	protein_coding	8.81855	8.49756	8.42683	10.8278	10.8524	10.6083
Up	ENSG00000157856	2.1816	0.00527	DRC1	2p23.3	protein_coding	3.07865	3.29106	3.10973	5.01433	4.51513	4.54761
Up	ENSG00000115758	2.18123	5.32e-86	ODC1	2p25.1	protein_coding	10.4335	10.5172	10.7138	12.6407	12.7002	12.8677
Up	ENSG00000185585	2.17701	1.5e-27	OLFML2A	9q33.3	protein_coding	7.18441	7.38818	7.21841	9.49168	9.59161	9.09494
Up	ENSG00000281991	2.17653	2.49e-17	TMEM265	16p11.2	protein_coding	6.79126	7.15905	7.3175	9.56039	9.23303	8.88056
Up	ENSG00000054938	2.17565	1.58e-05	CHRDL2	11q13.4	protein_coding	3.87536	4.20717	4.10725	5.59031	6.16028	6.00451
Up	ENSG00000141526	2.17499	9.83e-17	SLC16A3	17q25.3	protein_coding	7.48591	8.13872	7.80967	9.92559	10.3507	9.57387
Up	AC133548.2	2.17494	0.000826	NA	NANA	NA	3.6889	3.06026	3.65565	5.11207	5.45015	5.15505
Up	ENSG00000113361	2.17328	0.000791	CDH6	5p13.3	protein_coding	5.33897	4.83795	5.07803	5.75067	6.81033	8.00588
Up	ENSG00000126231	2.1695	0.054	PROZ	13q34	protein_coding	2.28973	3.29106	2.99466	3.57645	4.31376	4.72507
Up	ENSG00000198517	2.16661	2.69e-69	MAFK	7p22.3	protein_coding	8.00371	7.9824	7.95526	10.1406	10.2162	10.0219
Up	ENSG00000136068	2.16481	2.59e-160	FLNB	3p14.3	protein_coding	10.3709	10.1927	10.2824	12.3892	12.4804	12.4712
Up	ENSG00000119900	2.16347	1.47e-29	OGFRL1	6q13	protein_coding	6.63215	6.83261	6.69015	8.9695	8.85715	8.65813
Up	ENSG00000151689	2.1634	2.16e-23	INPP1	2q32.2	protein_coding	6.74414	6.55026	6.52374	8.45846	8.86946	8.8167
Up	ENSG00000184232	2.16293	1.34e-10	OAF	11q23.3	protein_coding	5.09794	4.76305	5.04948	6.915	7.19952	6.88605
Up	ENSG00000175866	2.16087	7.09e-42	BAIAP2	17q25.3	protein_coding	8.26799	8.27975	8.12559	10.4854	10.4887	10.0991
Up	ENSG00000242802	2.16073	1.07e-44	AP5Z1	7p22.1	protein_coding	7.78256	7.73049	7.73546	9.91208	10.0465	9.68892
Up	ENSG00000182487	2.15899	0.00397	NCF1B	7q11.23	transcribed_unprocessed_pseudogene	2.91811	3.66476	3.21629	4.90948	4.74619	4.93211
Up	ENSG00000134245	2.15654	0.000143	WNT2B	1p13.2	protein_coding	4.664	3.48997	4.16161	5.71999	6.11966	6.38521
Up	ENSG00000163017	2.15638	0.00908	ACTG2	2p13.1	protein_coding	7.34302	7.51914	7.65248	8.2326	8.73135	10.7067
Up	ENSG00000129194	2.15506	2.44e-17	SOX15	17p13.1	protein_coding	6.06963	6.45829	6.58469	8.27014	8.44934	8.71178
Up	ENSG00000081052	2.15373	0.000716	COL4A4	2q36.3	protein_coding	3.47471	3.48997	3.57784	4.96286	5.48255	5.15505
Up	ENSG00000108509	2.15137	3.46e-07	CAMTA2 ENSG00000108509	17p13.2	protein_coding	6.85916	7.17359	6.38213	9.3335	9.21867	7.89275
Up	ENSG00000141052	2.15064	2.91e-05	MYOCD	17p12	protein_coding	4.04045	4.41717	4.4937	5.7807	6.09891	6.68613
Up	ENSG00000130779	2.15013	1.14e-99	CLIP1	12q24.31	protein_coding	8.58115	8.61935	8.59921	10.8088	10.743	10.6574
Up	ENSG00000144668	2.14652	1.94e-16	ITGA9	3p22.2	protein_coding	5.4894	5.56719	5.44971	7.61058	7.55225	7.45466
Up	ENSG00000137672	2.14391	1.43e-06	TRPC6	11q22.1	protein_coding	5.46054	4.90916	5.38264	6.59824	7.29383	7.79008
Up	ENSG00000143382	2.14207	7.64e-22	ADAMTSL4	1q21.2	protein_coding	6.90272	6.9214	7.06287	8.76306	9.04243	9.35306
Up	ENSG00000139793	2.14194	2.06e-05	MBNL2	13q32.1	protein_coding	5.40104	5.04183	5.35957	7.86308	7.36507	6.27547
Up	ENSG00000145777	2.14182	3.64e-08	TSLP	5q22.1	protein_coding	4.44578	4.90916	4.86523	6.95506	6.60492	6.55137
Up	ENSG00000159588	2.14121	0.00679	CCDC17	1p34.1	protein_coding	3.22309	3.48997	3.40836	4.53961	4.57646	5.61162
Up	ENSG00000226608	2.13999	0.0851	FTLP3	20p13	processed_pseudogene	2	4.20717	3.65565	5.81013	4.23987	5.19579
Up	ENSG00000181016	2.13869	0.0144	LSMEM1	7q31.1	protein_coding	3.58578	2.78537	4.21399	5.01433	4.6918	6.13592
Up	ENSG00000145147	2.13732	1.17e-09	SLIT2	4p15.31	protein_coding	6.87018	6.77658	6.72667	9.25275	9.1088	8.02296
Up	ENSG00000105976	2.13714	1.55e-30	MET	7q31.2	protein_coding	6.8028	7.0841	7.02672	9.18417	9.12941	8.8899
Up	ENSG00000274473	2.13679	2.94e-10	SCT	CHR_HSCHR11_1_CTG8	protein_coding	5.54544	5.88237	6.35905	7.76881	7.93247	8.35962
Up	ENSG00000160712	2.13555	8.79e-10	IL6R	1q21.3	protein_coding	5.72602	5.69358	6.1192	8.32723	7.89083	7.42926
Up	ENSG00000124785	2.13214	0.0363	NRN1	6p25.1	protein_coding	2.73746	2.78537	2.99466	3.70733	4.07966	4.60922
Up	ENSG00000151092	2.13165	6.16e-24	NGLY1	3p24.2	protein_coding	9.01244	9.09829	9.13912	11.5372	11.2613	10.7058
Up	ENSG00000177106	2.13032	1.03e-64	EPS8L2	11p15.5	protein_coding	9.75981	10.0892	9.93381	11.8913	12.096	12.1689
Up	ENSG00000184838	2.13002	6.75e-10	PRR16	5q23.1	protein_coding	5.33897	5.16332	5.3123	7.36505	7.55225	6.87355
Up	ENSG00000111348	2.12935	1.31e-06	ARHGDIB	12p12.3	protein_coding	4.61246	4.90916	4.69139	6.09947	6.89702	6.91073
Up	ENSG00000273814	2.12896	2.11e-54	OCLN	CHR_HSCHR5_2_CTG1_1	protein_coding	7.95798	8.03906	7.99322	10.2126	10.1572	9.93583
Up	ENSG00000153495	2.12801	0.00577	TEX29	13q34	protein_coding	3.58578	3.29106	2.99466	4.53961	4.79861	5.2354
Up	ENSG00000162545	2.12694	9.72e-14	CAMK2N1	1p36.12	protein_coding	7.12128	7.44919	7.34712	9.62184	9.67283	8.7635
Up	ENSG00000198520	2.12503	0.000494	ARMH1	1p34.1	protein_coding	3.96027	3.06026	3.9307	5.48478	5.45015	5.55012
Up	ENSG00000275246	2.12389	9.17e-09	TLCD2	CHR_HSCHR17_1_CTG2	protein_coding	4.8535	4.83795	4.61553	6.71173	6.89702	6.5035
Up	ENSG00000142197	2.12243	6.86e-17	DOP1B	21q22.12	protein_coding	7.40492	7.00504	6.87231	9.47341	9.22348	8.84259
Up	ENSG00000130035	2.11791	1.96e-28	GALNT8	12p13.32	protein_coding	6.63215	6.7955	6.95927	8.98893	8.90874	8.74646
Up	ENSG00000281617	2.11609	0.0834	ANKRD18DP	CHR_HSCHR3_9_CTG3	transcribed_unprocessed_pseudogene	2.28973	3.06026	2.99466	4.60822	4.16199	3.18614
Up	ENSG00000231370	2.11242	0.0106	PRRC2A	CHR_HSCHR6_MHC_DBB_CTG1	protein_coding	4.38565	2.78537	3.40836	5.89497	4.94531	5.27396
Up	ENSG00000196569	2.11206	2.66e-05	LAMA2	6q22.33	protein_coding	5.33897	5.27537	5.35957	7.05676	6.44969	8.02296
Up	ENSG00000197599	2.11192	0.00065	CCDC154	16p13.3	protein_coding	3.78514	4.51172	3.40836	5.44782	5.9212	5.72729
Up	ENSG00000107338	2.10998	7.04e-25	SHB	9p13.1	protein_coding	6.19755	6.36005	6.25039	8.2107	8.40354	8.32332
Up	ENSG00000185070	2.10971	4.01e-15	FLRT2	14q31.3	protein_coding	5.79699	5.42864	5.72707	7.85604	7.6482	7.5676
Up	ENSG00000148411	2.10918	4.52e-38	NACC2	9q34.3	protein_coding	7.22787	7.32449	7.08413	9.24738	9.40559	9.19125
Up	ENSG00000164542	2.10409	0.000249	KIAA0895	7p14.2	protein_coding	4.32291	3.96131	4.45068	6.39964	6.4332	5.31151
Up	ENSG00000164251	2.10196	1.81e-52	F2RL1	5q13.3	protein_coding	8.82139	8.92014	8.74651	11.0242	11.0198	10.6908
Up	ENSG00000120833	2.1016	9.5e-95	SOCS2	12q22	protein_coding	9.37915	9.48955	9.48921	11.5172	11.4487	11.6697
Up	AC087289.1	2.10016	9.35e-19	NA	NANA	NA	6.39348	6.57237	6.52374	8.64556	8.72798	8.21354
Up	ENSG00000172020	2.09823	3.53e-35	GAP43	3q13.31	protein_coding	8.38779	8.17529	8.29929	10.5652	10.4421	10.0829
Up	ENSG00000132561	2.09645	1.73e-25	MATN2	8q22.1	protein_coding	8.38779	8.13872	8.4296	10.1158	10.305	10.7398
Up	ENSG00000163814	2.09519	5.4e-39	CDCP1	3p21.31	protein_coding	7.33509	7.3114	7.2688	9.45955	9.44312	9.19628
Up	ENSG00000181019	2.09427	1.05e-151	NQO1	16q22.1	protein_coding	10.5664	10.7569	10.615	12.7045	12.7198	12.785
Up	ENSG00000163191	2.09192	2.29e-53	S100A11	1q21.3	protein_coding	12.8811	13.0696	13.0195	15.2398	15.1958	14.7698
Up	ENSG00000124780	2.09117	1.44e-14	KCNK17	6p21.2	protein_coding	5.8865	5.84654	5.63402	7.53329	7.85415	7.95933
Up	ENSG00000146281	2.08929	8.96e-35	PM20D2	6q15	protein_coding	6.82561	7.12954	6.95927	9.08233	9.03152	8.9447
Up	ENSG00000205364	2.08895	0.00712	MT1M	16q13	protein_coding	5.46054	4.90916	3.21629	7.32484	6.31223	6.19739
Up	ENSG00000152492	2.08525	7.22e-86	CCDC50	3q28	protein_coding	9.01492	9.05969	9.11522	11.1446	11.2495	11.0227
Up	ENSG00000120910	2.08413	9.1e-15	PPP3CC	8p21.3	protein_coding	6.46787	6.9214	6.57471	8.8925	8.84786	8.27186
Up	ENSG00000285479	2.08116	6.79e-07	CACNA1C	CHR_HG1815_PATCH	protein_coding	4.76186	4.51172	4.8321	6.23582	6.60492	6.94697
Up	ENSG00000277354	2.08004	2.3e-42	CRIM1	CHR_HSCHR2_1_CTG5	protein_coding	7.62244	7.6181	7.61401	9.76582	9.75967	9.48423
Up	ENSG00000164929	2.07884	1.74e-14	BAALC	8q22.3	protein_coding	5.95016	6.19888	6.13287	8.32213	8.1896	7.74962
Up	ENSG00000085831	2.07712	1.1e-23	TTC39A	1p32.3	protein_coding	7.661	7.48459	7.71288	9.80654	9.87247	9.305
Up	AC011462.1	2.07694	3.06e-18	NA	NANA	NA	6.64503	6.86878	6.83934	8.7172	9.13452	8.54838
Up	ENSG00000170577	2.07472	0.00512	SIX2	2p21	protein_coding	4.71375	4.60045	4.8321	5.37092	5.79787	7.62838
Up	ENSG00000164111	2.07149	1.78e-130	ANXA5	4q27	protein_coding	12.0965	12.3148	12.331	14.2809	14.3438	14.3395
Up	ENSG00000165626	2.06397	3.13e-14	BEND7	10p13	protein_coding	7.59614	7.48459	7.32347	9.86204	9.58975	8.92667
Up	ENSG00000068971	2.0639	2.62e-19	PPP2R5B	11q13.1	protein_coding	6.56596	6.41	6.51333	8.69372	8.21874	8.59861
Up	ENSG00000170390	2.05905	9.46e-05	DCLK2	4q31.23	protein_coding	4.18858	4.08947	3.99198	6.09947	6.01279	5.3838
Up	AC093668.3	2.05871	1.81e-08	NA	NANA	NA	5.37034	5.61056	4.86523	6.94183	7.28467	7.42069
Up	ENSG00000163840	2.05673	6.77e-10	DTX3L	3q21.1	protein_coding	5.90803	5.80979	5.94419	8.18285	7.99557	7.30444
Up	ENSG00000226318	2.05582	0.000277	RPS3AP38	10q21.3	processed_pseudogene	4.11642	4.68404	3.57784	5.71999	5.99043	6.07171
Up	ENSG00000132639	2.05518	0.000729	SNAP25	20p12.2	protein_coding	3.47471	3.96131	3.79972	5.62384	5.5756	5.02546
Up	ENSG00000258011	2.05489	0.0331	HMGA1P3	12q24.11	processed_pseudogene	4.25731	2	4.4937	5.55599	5.84848	5.69923
Up	ENSG00000115361	2.05366	0.00143	ACADL	2q34	protein_coding	3.35438	4.41717	3.65565	5.40988	5.34834	5.83436
Up	ENSG00000143878	2.0523	5.79e-73	RHOB	2p24.1	protein_coding	8.23855	8.21096	8.26556	10.3716	10.227	10.2335
Up	ENSG00000066056	2.05075	1.76e-08	TIE1	1p34.2	protein_coding	5.99109	5.84654	5.9286	8.32723	7.94415	7.23774
Up	ENSG00000196141	2.05011	1.11e-42	SPATS2L	2q33.1	protein_coding	11.2573	11.3761	11.2451	13.0133	13.3602	13.5939
Up	ENSG00000133067	2.04984	7.7e-10	LGR6	1q32.1	protein_coding	5.13494	5.10386	5.33613	7.06899	7.38235	6.89844
Up	ENSG00000163071	2.04973	2.4e-07	SPATA18	4q12	protein_coding	5.09794	4.31599	4.72788	6.63159	6.74505	6.56698
Up	ENSG00000122694	2.04921	7.25e-30	GLIPR2	9p13.3	protein_coding	8.67834	8.36453	8.67357	10.3226	10.6418	10.8524
Up	ENSG00000186051	2.04918	0.0399	TAL2	9q31.2	protein_coding	2.73746	3.82064	2.58141	4.60822	4.57646	4.34522
Up	ENSG00000086730	2.04699	0.00206	LAT2	7q11.23	protein_coding	3.47471	3.96131	3.72948	4.85405	5.27624	5.85993
Up	ENSG00000185404	2.04561	0.000449	SP140L	2q37.1	protein_coding	4.61246	5.91733	4.45068	7.36505	7.16998	6.40271
Up	ENSG00000122863	2.04536	4.26e-20	CHST3	10q22.1	protein_coding	6.60604	6.55026	6.49228	8.72108	8.6156	8.26709
Up	ENSG00000101977	2.0415	0.00031	MCF2	Xq27.1	protein_coding	4.55901	4.08947	3.79972	6.051	5.45015	6.25635
Up	ENSG00000187531	2.03945	9.45e-68	SIRT7	17q25.3	protein_coding	8.11899	8.13872	8.30534	10.2016	10.2625	10.1964
Up	ENSG00000053747	2.03884	0.00759	LAMA3	18q11.2	protein_coding	3.35438	3.06026	3.40836	4.73636	4.45108	5.15505
Up	ENSG00000111181	2.03601	2.86e-05	SLC6A12	12p13.33	protein_coding	4.11642	3.96131	4.69139	6.25735	6.14011	5.95791
Up	ENSG00000178752	2.03452	0.000615	ERFE	2q37.3	protein_coding	5.54544	5.65267	5.02036	7.91139	7.57496	5.88506
Up	ENSG00000164694	2.03348	0.00691	FNDC1	6q25.3	protein_coding	3.35438	3.06026	3.21629	4.67371	4.79861	4.60922
Up	ENSG00000100994	2.03245	2.69e-132	PYGB	20p11.21	protein_coding	10.0118	9.961	10.0228	11.9708	12.1233	11.9861
Up	ENSG00000166348	2.03188	1.25e-51	USP54	10q22.2	protein_coding	9.06611	9.14698	9.23572	11.1936	11.3452	10.9656
Up	ENSG00000146966	2.02677	3.63e-46	DENND2A	7q34	protein_coding	7.6354	7.4962	7.64296	9.53858	9.71435	9.55051
Up	ENSG00000274052	2.02431	3.98e-12	OR7E156P	13q21.31	transcribed_unprocessed_pseudogene	5.62562	6.25462	5.95961	7.91817	8.10888	7.65784
Up	ENSG00000187164	2.02409	2.47e-45	SHTN1	10q25.3	protein_coding	8.49484	8.57624	8.31437	10.5813	10.5328	10.284
Up	ENSG00000088726	2.02395	0.00142	TMEM40	3p25.2	protein_coding	4.25731	4.68404	3.49559	5.62384	5.66302	6.42001
Up	ENSG00000104154	2.02367	0.0727	SLC30A4	15q21.1	protein_coding	2.91811	3.06026	2.41237	4.22698	4.16199	3.47799
Up	ENSG00000186567	2.02326	3.49e-19	CEACAM19 ENSG00000186567	19q13.31	protein_coding	6.26586	6.57237	6.17311	8.15446	8.31635	8.40809
Up	ENSG00000219481	2.02014	7.65e-35	NBPF1	1p36.13	protein_coding	7.91076	8.0311	7.70375	9.92895	10.0052	9.6907
Up	ENSG00000197702	2.01854	4.56e-40	PARVA	11p15.3	protein_coding	7.34302	7.57495	7.3115	9.33603	9.37787	9.46769
Up	ENSG00000186766	2.01851	0.0003	FOXI2	10q26.2	protein_coding	4.04045	4.08947	3.65565	5.86724	5.63446	5.31151
Up	ENSG00000144655	2.01841	2.79e-32	CSRNP1	3p22.2	protein_coding	6.93455	6.86878	6.75346	8.86822	8.86332	8.75671
Up	ENSG00000104324	2.01782	8.5e-19	CPQ ENSG00000104324	8q22.1	protein_coding	6.05039	5.80979	6.09146	7.91817	8.00675	7.92945
Up	ENSG00000189409	2.01735	2.86e-22	MMP23B	1p36.33	protein_coding	8.0087	7.86194	8.40446	10.0262	10.3714	9.92224
Up	ENSG00000274058	2.01573	0.0111	TMPRSS11E	CHR_HSCHR4_1_CTG9	protein_coding	3.96027	4.08947	3.8667	4.31171	5.51424	6.45399
Up	AC003005.1	2.0147	0.0325	NA	NANA	NA	3.07865	3.29106	2.58141	4.31171	4.38406	4.19258
Up	ENSG00000174348	2.01366	0.0382	PODN	1p32.3	protein_coding	2.91811	2.44548	3.40836	4.13696	4.45108	4.48325
Up	ENSG00000057252	2.01306	1.74e-05	SOAT1	1q25.2	protein_coding	5.13494	4.76305	4.8321	7.1286	6.96739	6.04966
Up	ENSG00000213625	2.0073	2.71e-63	LEPROT	1p31.3	protein_coding	8.87705	8.55974	8.79245	10.7681	10.802	10.689
Up	ENSG00000159674	2.00566	1.66e-19	SPON2	4p16.3	protein_coding	6.5928	6.22702	6.3356	8.4016	8.45751	8.18853
Up	AC068134.3	2.00125	0.0164	NA	NANA	NA	5.09794	3.29106	3.21629	5.86724	6.11966	5.67061
Up	ENSG00000136802	2.00035	5.22e-47	LRRC8A	9q34.11	protein_coding	9.59367	9.46318	9.40722	11.5283	11.6551	11.2385
Up	ENSG00000160766	2.00025	4.68e-10	GBAP1	1q22	transcribed_unprocessed_pseudogene	4.98089	5.42864	5.53454	7.29393	7.27545	7.09429
Up	ENSG00000214967	1.99792	1.66e-13	NPIPA7 ENSG00000214967	16p13.11	protein_coding	7.31911	7.4962	6.87231	8.82203	9.19687	9.52875
Up	ENSG00000170775	1.99555	2.22e-23	GPR37	7q31.33	protein_coding	6.5928	6.59414	6.79704	8.44445	8.71781	8.69411
Up	C6ORF48	1.99472	0.000746	NA	NANA	NA	4.18858	3.82064	5.10602	5.86724	6.29409	6.6426
Up	ENSG00000038382	1.9947	1.1e-47	TRIO	5p15.2	protein_coding	8.75461	8.59256	8.61146	10.5555	10.829	10.5138
Up	ENSG00000216867	1.99384	0.0612	RPL22P12	2q13	processed_pseudogene	3.6889	2	4.36061	4.79641	5.27624	5.67061
Up	ENSG00000058668	1.99055	1.66e-12	ATP2B4	1q32.1	protein_coding	8.14189	8.04698	7.79255	10.2332	10.2174	9.27917
Up	ENSG00000125266	1.98817	5.14e-30	EFNB2	13q33.3	protein_coding	7.74715	7.57495	7.56947	9.49622	9.45133	9.82335
Up	ENSG00000171208	1.98753	2.02e-45	NETO2	16q12.1	protein_coding	7.65464	7.57495	7.59932	9.50299	9.52706	9.69248
Up	ENSG00000225648	1.98501	1.78e-42	SBDSP1	7q11.23	transcribed_unprocessed_pseudogene	7.77672	7.81636	7.53899	9.59884	9.6868	9.72241
Up	ENSG00000101928	1.98343	2.59e-19	MOSPD1 ENSG00000101928	Xq26.3	protein_coding	8.25124	8.45655	8.28712	10.5158	10.4827	9.80207
Up	ENSG00000142627	1.98023	3.03e-69	EPHA2	1p36.13	protein_coding	8.80139	8.70188	8.8577	10.6398	10.802	10.8404
Up	ENSG00000166126	1.97956	6e-05	AMN	14q32.32	protein_coding	4.50351	4.76305	3.8667	6.09947	6.0348	6.29435
Up	ENSG00000178209	1.97928	6.53e-49	PLEC	8q24.3	protein_coding	9.05167	8.94153	8.9142	10.7166	11.0149	11.0666
Up	ENSG00000139915	1.97639	0.0121	MDGA2	14q21.3	protein_coding	3.22309	4.31599	3.31552	4.67371	5.16085	5.72729
Up	ENSG00000179832	1.97607	8.3e-27	MROH1	8q24.3	protein_coding	7.75312	7.58586	7.54922	9.69069	9.72962	9.30267
Up	ENSG00000116991	1.97464	1.23e-10	SIPA1L2	1q42.2	protein_coding	7.41247	7.40059	7.51831	8.87868	9.13452	9.94781
Up	ENSG00000121743	1.97419	0.00172	GJA3	13q12.11	protein_coding	3.96027	3.29106	3.65565	5.48478	5.07846	5.2354
Up	PQLC2L	1.97049	3.94e-07	NA	NANA	NA	5.02097	4.60045	4.65396	6.78766	6.4821	6.45399
Up	ENSG00000023572	1.96704	1.05e-12	GLRX2	1q31.2	protein_coding	7.85087	8.51479	8.15268	10.5203	10.1597	9.62137
Up	ENSG00000102699	1.964	3.34e-39	PARP4	13q12.12	protein_coding	8.45517	8.3195	8.28406	10.4165	10.4013	10.0747
Up	ENSG00000233266	1.95948	0.082	HMGB1P31	2p16.2	processed_pseudogene	4.61246	2	3.65565	5.89497	5.41701	4.66831
Up	ENSG00000176046	1.95868	0.0162	NUPR1	16p11.2	protein_coding	3.22309	3.29106	4.72788	5.59031	5.12024	6.00451
Up	ENSG00000072422	1.95776	5.37e-49	RHOBTB1	10q21.2	protein_coding	7.86745	7.97412	7.90834	9.92895	9.90122	9.72415
Up	ENSG00000283709	1.95727	0.0903	FAM238C	10p12.1	transcribed_unprocessed_pseudogene	2.73746	2.78537	2.86962	3.93808	3.16426	4.48325
Up	ENSG00000019549	1.95647	6.98e-05	SNAI2	8q11.21	protein_coding	3.96027	4.08947	4.16161	5.7807	5.60533	5.85993
Up	ENSG00000003137	1.95517	0.000458	CYP26B1	2p13.2	protein_coding	4.04045	4.08947	3.65565	5.55599	5.31274	5.78182
Up	ENSG00000185112	1.95515	1.12e-09	FAM43A	3q29	protein_coding	5.24056	5.37934	4.99064	6.88765	7.09861	7.08348
Up	ENSG00000151012	1.95481	7.4e-70	SLC7A11	4q28.3	protein_coding	8.19103	8.32602	8.24683	10.1565	10.1772	10.2409
Up	ENSG00000100253	1.95461	0.0321	MIOX ENSG00000100253	22q13.33	protein_coding	2.53089	3.96131	3.57784	4.39174	5.31274	4.97954
Up	ENSG00000182022	1.9544	3.06e-17	CHST15	10q26.13	protein_coding	6.21494	6.19888	6.00492	7.87008	8.14475	8.05099
Up	ENSG00000157601	1.95423	4.08e-11	MX1	21q22.3	protein_coding	7.38202	7.4962	7.3115	9.71617	9.41191	8.65082
Up	ENSG00000260518	1.95373	1.51e-12	BMS1P8	16p11.2	transcribed_unprocessed_pseudogene	5.84244	5.47632	5.5138	7.41378	7.45763	7.5907
Up	ENSG00000128918	1.95007	0.00789	ALDH1A2	15q21.3	protein_coding	4.55901	3.82064	3.9307	6.63159	5.20035	5.15505
Up	ENSG00000159212	1.94763	2.36e-10	CLIC6	21q22.12	protein_coding	6.89195	7.11455	7.06999	9.27929	9.09577	8.2623
Up	ENSG00000138448	1.94534	4.63e-37	ITGAV	2q32.1	protein_coding	8.7694	8.43861	8.39031	10.576	10.3374	10.5098
Up	ENSG00000111981	1.94427	4.41e-09	ULBP1	6q25.1	protein_coding	5.09794	5.42864	5.4277	7.38474	7.14995	6.89844
Up	ENSG00000100097	1.94391	1.38e-82	LGALS1	22q13.1	protein_coding	11.4609	11.6859	11.6256	13.4197	13.6649	13.5119
Up	ENSG00000125966	1.94231	1.92e-70	MMP24	20q11.22	protein_coding	8.97722	9.05185	9.06798	10.8368	10.9778	11.0754
Up	ENSG00000134278	1.94213	7.34e-16	SPIRE1	18p11.21	protein_coding	7.92139	7.76929	7.84332	10.0664	9.8801	9.24561
Up	ENSG00000088538	1.94056	3.1e-09	DOCK3	3p21.2	protein_coding	6.10735	6.111	5.98997	7.45162	7.8787	8.35513
Up	ENSG00000079385	1.94036	1.64e-05	CEACAM1 ENSG00000079385	19q13.2	protein_coding	5.13494	4.83795	5.26343	7.2409	7.09861	6.19739
Up	ENSG00000115310	1.94012	7.97e-216	RTN4	2p16.1	protein_coding	12.1203	12.1687	12.0339	14.055	14.0581	14.0262
Up	ENSG00000132854	1.93936	0.00735	KANK4	1p31.3	protein_coding	4.04045	3.48997	3.49559	5.7807	5.20035	4.60922
Up	ENSG00000134256	1.939	0.00405	CD101	1p13.1	protein_coding	4.04045	4.31599	3.21629	5.83897	5.16085	5.45265
Up	ENSG00000112146	1.93843	1.89e-28	FBXO9	6p12.1	protein_coding	9.03952	8.48596	8.5182	10.6077	10.6658	10.6308
Up	ENSG00000067798	1.93831	9.18e-14	NAV3	12q21.2	protein_coding	6.70777	6.43435	6.18628	8.27014	8.14475	8.5795
Up	ENSG00000172031	1.93728	6.76e-06	EPHX4	1p22.1	protein_coding	4.38565	4.76305	4.53546	6.45657	6.41653	5.9814
Up	ENSG00000267352	1.9347	0.00968	SH3GL1P3	17q24.2	processed_pseudogene	3.22309	3.29106	3.8667	4.85405	5.41701	4.66831
Up	ENSG00000205730	1.93441	6.39e-12	ITPRIPL2	16p12.3	protein_coding	6.08861	6.111	5.81449	8.02868	7.99557	7.52827
Up	ENSG00000285077	1.93405	0.0409	ARHGAP11B	15q13.2	protein_coding	2.53089	3.06026	3.72948	4.53961	4.45108	4.77968
Up	ENSG00000150281	1.93385	0.000552	CTF1	16p11.2	protein_coding	4.04045	4.51172	4.53546	6.38015	6.33014	5.34811
Up	ENSG00000087086	1.93372	4.33e-58	FTL	19q13.33	protein_coding	15.6452	15.8554	15.7514	17.8822	17.6838	17.4643
Up	ENSG00000172216	1.93362	8e-22	CEBPB	20q13.13	protein_coding	8.67206	9.13589	9.21015	11.1852	10.9657	10.6501
Up	ENSG00000196975	1.93251	6.46e-46	ANXA4	2p13.3	protein_coding	8.72762	8.76082	8.68984	10.6419	10.8227	10.4531
Up	ENSG00000282534	1.92651	0.0202	IMPDH1P5	CHR_HSCHR10_1_CTG4	processed_pseudogene	3.07865	3.06026	3.21629	4.22698	4.45108	4.66831
Up	ENSG00000166016	1.92547	6.58e-34	ABTB2	11p13	protein_coding	7.01614	7.18798	7.15952	9.08233	8.99268	8.96841
Up	ENSG00000185518	1.91996	0.015	SV2B	15q26.1	protein_coding	3.87536	3.48997	3.99198	5.94887	5.54525	4.19258
Up	ENSG00000185950	1.91941	5.32e-38	IRS2	13q34	protein_coding	7.64826	7.74029	7.73546	9.6587	9.70751	9.4404
Up	ENSG00000013293	1.91927	0.00502	SLC7A14	3q26.2	protein_coding	3.96027	3.29106	3.49559	4.79641	5.12024	5.45265
Up	ENSG00000275031	1.91845	3.05e-21	METRNL	CHR_HSCHR17_1_CTG9	protein_coding	7.58282	7.84388	7.85161	9.86729	9.74305	9.3235
Up	ENSG00000110047	1.91586	2.08e-49	EHD1	11q13.1	protein_coding	9.24809	8.88965	9.12722	11.0499	11.0819	10.8893
Up	ENSG00000144366	1.91386	3.82e-97	GULP1	2q32.1	protein_coding	10.772	10.9025	10.8499	12.6392	12.7386	12.8716
Up	ENSG00000163633	1.91091	7.78e-05	C4orf36	4q21.3	protein_coding	5.37034	5.27537	4.26454	6.61501	7.10902	6.62779
Up	ENSG00000101335	1.90965	3.3e-14	MYL9	20q11.23	protein_coding	11.1025	11.229	11.4748	12.6703	12.9489	13.7226
Up	ENSG00000065833	1.90727	5.02e-30	ME1	6q14.2	protein_coding	6.93455	7.18798	7.11889	9.03015	8.88772	8.9447
Up	ENSG00000119771	1.90643	2.81e-15	KLHL29	2p24.1	protein_coding	6.49658	6.59414	6.47091	8.59151	8.43699	8.05099
Up	ENSG00000111885	1.90297	4.78e-14	MAN1A1	6q22.31	protein_coding	6.4237	6.69833	6.39353	8.59996	8.37361	8.04543
Up	ENSG00000035862	1.90204	3.83e-20	TIMP2	17q25.3	protein_coding	9.18994	9.36844	9.23888	11.4054	11.3157	10.6547
Up	ENSG00000143110	1.90085	0.0968	C1orf162	1p13.2	protein_coding	2.73746	2.44548	3.21629	3.43251	4.45108	4.02185
Up	ENSG00000240583	1.9006	0.0303	AQP1 ENSG00000240583	7p14.3	protein_coding	3.22309	3.06026	2.86962	4.31171	4.45108	4.19258
Up	ENSG00000119408	1.89985	6.47e-50	NEK6	9q33.3	protein_coding	9.00497	8.67148	8.84737	10.6316	10.7875	10.8046
Up	ENSG00000184500	1.89955	4e-06	PROS1	3q11.1	protein_coding	6.23211	6.3344	6.14641	8.4016	8.39079	7.10502
Up	ENSG00000168143	1.89883	1.43e-07	FAM83B	6p12.1	protein_coding	5.02097	5.10386	5.02036	7.032	6.8605	6.48719
Up	ENSG00000187134	1.89629	9.11e-36	AKR1C1	10p15.1	protein_coding	7.3509	7.24414	7.21841	9.2175	9.11657	9.08684
Up	ENSG00000005243	1.89606	0.000366	COPZ2	17q21.32	protein_coding	3.78514	4.20717	4.69139	6.051	5.74543	6.04966
Up	ENSG00000008735	1.89446	2.99e-06	MAPK8IP2	22q13.33	protein_coding	5.46054	5.16332	5.21284	7.36505	7.23799	6.45399
Up	ENSG00000072682	1.89442	2.57e-12	P4HA2	5q31.1	protein_coding	7.8784	7.79771	7.76209	10.0152	9.83532	9.04565
Up	ENSG00000106948	1.89294	6.28e-39	AKNA	9q32	protein_coding	8.59781	8.38341	8.40164	10.4237	10.4513	10.1466
Up	AC108488.2	1.89057	0.00358	NA	NANA	NA	3.47471	5.22043	5.16042	6.64798	6.09891	6.76945
Up	ENSG00000107863	1.89001	2.88e-49	ARHGAP21 ENSG00000107863	10p12.1	protein_coding	8.19979	7.9824	7.99696	9.9977	9.91464	9.90546
Up	ENSG00000106686	1.8875	0.00705	SPATA6L ENSG00000106686	9p24.1	protein_coding	3.22309	4.31599	4.53546	5.15857	5.8234	6.11483
Up	ENSG00000154265	1.88601	0.00422	ABCA5	17q24.3	protein_coding	4.32291	4.31599	4.36061	5.37092	5.34834	6.76945
Up	ENSG00000101460	1.88444	3.72e-16	MAP1LC3A	20q11.22	protein_coding	7.88927	7.99882	8.14932	10.0572	10.1062	9.39083
Up	ENSG00000172878	1.88344	1.68e-10	METAP1D	2q31.1	protein_coding	5.84244	5.61056	5.81449	7.40417	7.39942	7.86145
Up	ENSG00000108821	1.88271	1.28e-44	COL1A1 ENSG00000108821	17q21.33	protein_coding	10.9915	10.9003	11.067	12.6042	12.8878	13.077
Up	HRASLS2	1.88117	0.0423	NA	NANA	NA	3.07865	3.48997	2.86962	4.90948	3.89941	4.34522
Up	ENSG00000167996	1.88012	3.87e-32	FTH1	11q12.3	protein_coding	16.2083	16.2904	16.2782	18.4413	18.1373	17.7602
Up	ENSG00000230341	1.8796	3.8e-21	PPP1R18	CHR_HSCHR6_MHC_APD_CTG1	protein_coding	8.25545	8.06268	8.2342	10.293	10.1319	9.67097
Up	HIST1H4H	1.87933	0.0479	NA	NANA	NA	5.40104	3.82064	4.45068	5.20361	4.99107	7.55982
Up	ENSG00000254806	1.87833	0.000518	SYS1-DBNDD2	20q13.12	protein_coding	3.96027	4.41717	3.72948	5.65661	5.69102	5.51836
Up	ENSG00000155966	1.87802	4.72e-11	AFF2	Xq28	protein_coding	6.683	6.45829	6.26288	8.01611	8.15484	8.66177
Up	ENSG00000131378	1.87647	1.58e-17	RFTN1	3p24.3	protein_coding	6.10735	6.36005	6.3356	8.01611	8.19938	8.04543
Up	ENSG00000077238	1.87629	2.5e-39	IL4R	16p12.1	protein_coding	8.36071	8.1825	8.26556	10.0541	10.0246	10.3144
Up	ENSG00000203896	1.87608	2.15e-16	LIME1	20q13.33	protein_coding	6.12585	6.55026	6.39353	8.13133	8.09322	8.30946
Up	ENSG00000170743	1.87407	1.73e-21	SYT9	11p15.4	protein_coding	6.56596	6.50501	6.40484	8.3919	8.31635	8.23813
Up	WARS	1.87359	3.2e-189	NA	NANA	NA	12.1931	12.1236	12.1763	14.0301	14.104	13.9767
Up	ENSG00000197081	1.87259	5.32e-29	IGF2R	6q25.3	protein_coding	9.39067	9.28389	9.21337	11.3319	11.2947	10.8071
Up	ENSG00000109079	1.87081	2.9e-28	TNFAIP1	17q11.2	protein_coding	8.34106	8.13872	8.18584	10.1876	10.2258	9.79877
Up	ENSG00000165269	1.87028	0.0478	AQP7	9p13.3	protein_coding	3.47471	3.66476	2.58141	5.01433	4.63528	4.10974
Up	ENSG00000196711	1.86945	0.000163	ALKAL1	8q11.23	protein_coding	3.96027	4.51172	4.21399	6.00084	5.9212	5.61162
Up	ENSG00000150471	1.86712	1.39e-09	ADGRL3	4q13.1	protein_coding	7.01614	7.40059	7.20553	9.29499	9.30726	8.3641
Up	ENSG00000116954	1.86545	6.55e-17	RRAGC ENSG00000116954	1p34.3	protein_coding	8.25124	8.65604	8.51036	10.6316	10.3778	9.89776
Up	ENSG00000169288	1.86274	1.68e-43	MRPL1	4q21.1	protein_coding	8.31308	8.48013	8.38746	10.3985	10.1178	10.1964
Up	ENSG00000221968	1.86256	2.5e-70	FADS3 ENSG00000221968	11q12.2	protein_coding	9.48324	9.30385	9.40581	11.3056	11.3274	11.1362
Up	ENSG00000075275	1.86252	2.95e-17	CELSR1	22q13.31	protein_coding	7.42746	7.28487	7.13935	9.26608	9.27757	8.76688
Up	AC092299.1	1.86127	3.38e-11	NA	NANA	NA	7.56936	7.09941	8.1084	9.71811	9.40559	9.3598
Up	ENSG00000065357	1.86115	4.59e-39	DGKA	12q13.2	protein_coding	8.55067	8.16805	8.36447	10.1232	10.2519	10.2922
Up	ENSG00000060718	1.86026	5.39e-05	COL11A1	1p21.1	protein_coding	7.15769	6.65755	6.76228	7.58527	8.58608	9.39302
Up	ENSG00000102172	1.8599	2.5e-115	SMS	Xp22.11	protein_coding	13.2656	13.3843	13.4609	15.1428	15.2493	15.2997
Up	ENSG00000167011	1.85867	0.0478	NAT16	7q22.1	protein_coding	2.91811	3.06026	3.10973	4.67371	4.16199	3.82817
Up	ENSG00000196700	1.85241	8.86e-37	ZNF512B	20q13.33	protein_coding	7.81712	7.6181	7.54412	9.46187	9.54443	9.47805
Up	AF228730.5	1.85122	1.07e-67	NA	NANA	NA	8.64346	8.50332	8.57187	10.3492	10.4379	10.4626
Up	ENSG00000163435	1.84892	2.2e-09	ELF3	1q32.1	protein_coding	7.3743	7.36304	7.28113	9.64243	9.11657	8.51256
Up	ENSG00000120278	1.84891	7.85e-07	PLEKHG1	6q25.1	protein_coding	5.59938	4.68404	5.33613	7.16321	6.99011	6.88605
Up	ENSG00000261150	1.84859	8.21e-08	EPPK1	8q24.3	protein_coding	5.72602	5.42864	5.49275	7.47017	7.52917	6.86094
Up	ENSG00000145431	1.8462	3.67e-07	PDGFC	4q32.1	protein_coding	5.90803	5.73337	5.33613	7.18584	7.18974	7.82296
Up	FAM84A	1.84522	1.65e-15	NA	NANA	NA	5.97077	6.19888	6.0774	7.79112	7.81015	7.97111
Up	ENSG00000176014	1.84317	8.05e-45	TUBB6	18p11.21	protein_coding	11.3707	11.2018	11.4075	12.9817	13.0949	13.405
Up	ENSG00000162889	1.84064	1.03e-98	MAPKAPK2	1q32.1	protein_coding	10.123	10.0892	10.0812	11.9725	12.0066	11.8186
Up	ENSG00000076685	1.84047	4.05e-87	NT5C2	10q24.33	protein_coding	9.40588	9.56866	9.47854	11.2375	11.3572	11.3532
Up	ENSG00000165806	1.83816	3.75e-09	CASP7	10q25.3	protein_coding	6.60604	6.69833	6.41607	8.52652	8.65522	7.76999
Up	ENSG00000164761	1.83767	0.0499	TNFRSF11B	8q24.12	protein_coding	3.22309	3.48997	2.86962	4.73636	3.69338	4.77968
Up	ENSG00000099917	1.8361	1.28e-87	MED15	22q11.21	protein_coding	9.56685	9.52965	9.49715	11.2617	11.374	11.4421
Up	ENSG00000169756	1.8356	2.26e-28	LIMS1 ENSG00000169756	2q12.3	protein_coding	9.93261	9.5126	9.54905	11.2736	11.5372	11.6868
Up	ENSG00000114115	1.83543	2.88e-72	RBP1	3q23	protein_coding	10.0951	10.0641	10.0401	11.7414	11.9168	12.0213
Up	ENSG00000288370	1.83463	1.92e-05	CTAGE4	CHR_HSCHR7_3_CTG4_4	protein_coding	4.38565	5.10386	5.35957	6.66418	6.61956	6.83539
Up	ENSG00000169715	1.83458	1.29e-12	MT1E	16q13	protein_coding	6.83688	6.9887	7.21841	9.1414	8.8196	8.44658
Up	ENSG00000085982	1.83456	2.82e-16	USP40	2q37.1	protein_coding	6.21494	6.45829	6.18628	8.00343	8.18468	7.97696
Up	ENSG00000024422	1.83405	1.4e-14	EHD2	19q13.33	protein_coding	7.83971	7.65999	7.80967	9.74503	9.83061	9.08413
Up	ENSG00000222009	1.83252	0.0242	BTBD19	1p34.1	protein_coding	4.44578	3.66476	2.86962	5.48478	5.07846	5.27396
Up	ENSG00000081803	1.83195	2.46e-43	CADPS2	7q31.32	protein_coding	7.79417	7.949	7.88025	9.66676	9.77447	9.61199
Up	ENSG00000277586	1.83088	1.67e-20	NEFL	8p21.2	protein_coding	7.42746	7.33745	7.29335	9.3335	9.24015	8.8617
Up	ENSG00000147526	1.83025	1.9e-10	TACC1	8p11.22	protein_coding	7.57611	7.46108	7.55938	9.70838	9.45133	8.68341
Up	ENSG00000198910	1.83023	1.73e-57	L1CAM	Xq28	protein_coding	8.74567	8.80816	8.69215	10.5214	10.6885	10.4802
Up	ENSG00000116663	1.82934	2.91e-08	FBXO6	1p36.22	protein_coding	5.97077	5.91733	6.1054	8.02868	7.93247	7.2181
Up	ENSG00000111863	1.82719	0.0512	ADTRP	6p24.1	protein_coding	2.91811	4.41717	2.86962	5.11207	4.74619	4.97954
Up	ENSG00000085741	1.82174	0.0656	WNT11	11q13.5	protein_coding	3.35438	2.78537	4.31338	5.71999	5.12024	4.02185
Up	ENSG00000136944	1.82076	0.0359	LMX1B	9q33.3	protein_coding	3.22309	3.06026	3.10973	4.13696	4.74619	4.19258
Up	ENSG00000266338	1.8182	9.96e-19	NBPF15	1q21.1	protein_coding	7.92668	7.95742	7.50786	9.65667	9.77447	9.34629
Up	ENSG00000148908	1.81768	8.42e-34	RGS10	10q26.11	protein_coding	8.92008	9.16163	9.29315	10.9209	11.1107	10.7822
Up	ENSG00000114019	1.81609	1.51e-58	AMOTL2	3q22.2	protein_coding	8.60442	8.52048	8.71278	10.3679	10.4996	10.4084
Up	ENSG00000285098	1.81554	1.11e-14	CLDN23	CHR_HG76_PATCH	protein_coding	6.05039	6.28171	6.14641	8.06575	7.86648	7.79008
Up	ENSG00000100311	1.81294	1.13e-17	PDGFB	22q13.1	protein_coding	7.77672	7.47288	7.82659	9.55606	9.72285	9.16841
Up	ENSG00000145012	1.81269	2.27e-27	LPP	3q27.3	protein_coding	7.93719	7.72063	7.59932	9.43379	9.69374	9.51272
Up	AC074143.1	1.81236	1.62e-13	NA	NANA	NA	6.36262	6.04928	6.41607	8.24881	8.02337	7.88031
Up	ENSG00000119703	1.81144	0.00106	ZC2HC1C	14q24.3	protein_coding	4.18858	4.20717	4.99064	6.59824	5.9212	5.83436
Up	ENSG00000183386	1.81141	6.13e-43	FHL3 ENSG00000183386	1p34.3	protein_coding	9.35191	9.39038	9.35423	10.9518	11.1741	11.3554
Up	ENSG00000182985	1.80974	1.51e-34	CADM1	11q23.3	protein_coding	8.78694	8.76563	8.77948	10.4566	10.8156	10.4277
Up	ENSG00000105963	1.80939	1.21e-25	ADAP1	7p22.3	protein_coding	6.90272	7.0841	7.15283	8.81841	8.76467	8.90226
Up	ENSG00000164970	1.8048	3.88e-28	FAM219A	9p13.3	protein_coding	8.1236	7.80707	7.90834	9.80837	9.85402	9.55443
Up	ENSG00000125347	1.80473	3.9e-06	IRF1	5q31.1	protein_coding	7.18441	6.86878	6.89655	9.15866	9.00946	7.76323
Up	ENSG00000140941	1.80422	2.54e-26	MAP1LC3B	16q24.2	protein_coding	9.76719	9.90984	9.88618	11.8675	11.7629	11.2668
Up	ENSG00000146094	1.8037	3.59e-06	DOK3 ENSG00000146094	5q35.3	protein_coding	5.13494	4.90916	5.26343	6.59824	6.56007	7.1678
Up	ENSG00000184616	1.80277	0.0641	SPDYE12P	7q11.23	unprocessed_pseudogene	3.07865	4.31599	2.7327	5.01433	4.31376	5.15505
Up	ENSG00000081923	1.80232	3.91e-07	ATP8B1	18q21.31	protein_coding	5.4894	5.73337	5.69057	7.56815	7.55986	6.82244
Up	ENSG00000158816	1.80222	0.0557	VWA5B1	1p36.12	protein_coding	3.22309	3.82064	3.49559	3.82731	4.51513	5.72729
Up	ENSG00000184060	1.80219	0.0028	ADAP2	17q11.2	protein_coding	4.11642	3.96131	5.38264	6.29945	6.38259	6.21731
Up	AL391650.1	1.80181	0.00663	NA	NANA	NA	3.47471	4.08947	3.8667	4.79641	5.23879	5.69923
Up	ENSG00000276068	1.80147	0.05	NAIP	CHR_HSCHR5_1_CTG1_1	protein_coding	3.96027	2.78537	3.21629	4.79641	4.07966	5.2354
Up	ENSG00000271425	1.8007	0.000367	NBPF10	1q21.1	protein_coding	4.38565	4.08947	4.10725	5.89497	5.89736	5.45265
Up	ENSG00000050165	1.79646	7.35e-47	DKK3	11p15.3	protein_coding	9.48324	9.16528	9.29315	11.1915	11.156	10.9839
Up	ENSG00000277445	1.79484	3.35e-07	CPEB1	CHR_HSCHR15_5_CTG8	protein_coding	6.88111	6.85081	7.19904	9.09135	8.97571	7.93547
Up	PQLC2	1.79278	2.04e-27	NA	NANA	NA	8.37625	8.3195	8.24683	10.2154	10.2222	9.80701
Up	ENSG00000196408	1.79195	4.28e-05	NOXO1	16p13.3	protein_coding	4.61246	5.77208	5.13347	6.90139	7.07755	6.70036
Up	ENSG00000161714	1.79064	5.98e-17	PLCD3	17q21.31	protein_coding	8.74268	7.9658	8.38461	10.1055	10.3308	10.1018
Up	ENSG00000258947	1.78945	5.28e-57	TUBB3	16q24.3	protein_coding	11.7069	11.4488	11.503	13.1775	13.3899	13.4557
Up	ENSG00000176641	1.78873	0.00851	RNF152	18q21.33	protein_coding	4.11642	5.04183	3.65565	5.94887	6.33014	5.31151
Up	ENSG00000112378	1.7868	4.22e-38	PERP	6q23.3	protein_coding	8.79563	9.07138	8.99875	10.8224	10.8219	10.5467
Up	ENSG00000187957	1.78444	1.35e-14	DNER	2q36.3	protein_coding	6.43857	6.3344	6.2997	8.11963	8.25671	7.87405
Up	ENSG00000064655	1.78288	8.42e-10	EYA2	20q13.12	protein_coding	5.79699	5.98482	5.74498	7.82033	7.44123	7.33211
Up	ENSG00000185269	1.78262	0.0103	NOTUM	17q25.3	protein_coding	3.58578	3.96131	3.9307	4.73636	5.03542	5.85993
Up	ENSG00000057704	1.78195	6.27e-09	TMCC3	12q22	protein_coding	5.67669	5.69358	5.57516	7.51553	7.45763	7.00543
Up	ENSG00000100221	1.78184	4.53e-18	JOSD1	22q13.1	protein_coding	9.15434	9.02805	8.98939	11.0939	10.9505	10.3543
Up	ENSG00000182601	1.78056	1.71e-06	HS3ST4	16p12.1	protein_coding	6.17996	6.25462	6.43825	8.36241	8.2331	7.24746
Up	ENSG00000042493	1.7801	5.03e-44	CAPG	2p11.2	protein_coding	11.7908	11.6024	11.7327	13.5845	13.6307	13.2217
Up	ENSG00000166689	1.7799	1.1e-21	PLEKHA7	11p15.1	protein_coding	6.98608	6.69833	6.92825	8.60836	8.72798	8.55231
Up	ENSG00000165891	1.77839	1.1e-06	E2F7	12q21.2	protein_coding	7.80569	7.56396	7.43801	9.82648	9.52122	8.40809
Up	ENSG00000196998	1.7783	3.78e-61	WDR45	Xp11.23	protein_coding	9.06371	9.26366	9.2499	11.0005	11.0184	10.8721
Up	ENSG00000137275	1.77814	5.26e-15	RIPK1	6p25.2	protein_coding	7.50723	7.3114	7.52869	8.8752	9.15477	9.52875
Up	ENSG00000143344	1.77796	5.07e-05	RGL1	1q25.3	protein_coding	4.44578	4.20717	4.53546	6.051	5.94465	5.9814
Up	ENSG00000043143	1.77778	4.32e-77	JADE2	5q31.1	protein_coding	8.81285	8.82667	8.79675	10.5325	10.6328	10.571
Up	ENSG00000124570	1.77743	2.85e-81	SERPINB6	6p25.2	protein_coding	9.75981	9.75898	9.8254	11.4475	11.5625	11.6497
Up	ENSG00000121060	1.77577	3.9e-07	TRIM25	17q22	protein_coding	8.27215	7.88861	7.83915	10.2085	9.94111	8.84579
Up	ENSG00000133398	1.77558	6.96e-50	MED10	5p15.31	protein_coding	9.31208	9.54929	9.45425	11.335	11.2108	11.0693
Up	ENSG00000185262	1.77531	1.52e-12	UBALD2 ENSG00000185262	17q25.1	protein_coding	9.44324	9.5932	9.74868	11.7207	11.5035	10.7032
Up	ENSG00000023902	1.77469	1.44e-19	PLEKHO1	1q21.2	protein_coding	9.54124	9.61466	9.60529	11.5869	11.5124	10.869
Up	ENSG00000148057	1.77303	2.97e-10	IDNK	9q21.32	protein_coding	5.59938	5.37934	5.67196	7.30431	7.16	7.2951
Up	ENSG00000130037	1.77227	0.0199	KCNA5	12p13.32	protein_coding	3.22309	3.29106	3.40836	4.79641	4.45108	4.54761
Up	ENSG00000187824	1.77217	0.000485	TMEM220	17p13.1	protein_coding	5.8199	5.10386	6.40484	7.54208	6.84812	8.11079
Up	ENSG00000155629	1.77049	0.00301	PIK3AP1 ENSG00000155629	10q24.1	protein_coding	4.76186	4.60045	4.45068	5.40988	5.9212	6.87355
Up	ENSG00000120860	1.77001	1.34e-12	WASHC3	12q23.2	protein_coding	7.6354	7.949	7.77957	9.88986	9.5559	9.06502
Up	ENSG00000163565	1.76977	0.000421	IFI16	1q23.1	protein_coding	5.62562	4.76305	4.8321	7.17457	6.84812	6.1567
Up	ENSG00000164100	1.7671	0.00645	NDST3	4q26	protein_coding	3.96027	3.66476	3.49559	5.20361	4.79861	5.34811
Up	ENSG00000130702	1.76485	4.09e-44	LAMA5	20q13.33	protein_coding	10.7631	10.6176	10.5985	12.1822	12.5776	12.4833
Up	ENSG00000230006	1.76455	6.04e-06	ANKRD36BP2	2p11.2	transcribed_unprocessed_pseudogene	5.09794	5.04183	4.8321	6.43784	6.93264	6.42001
Up	ENSG00000175287	1.76303	1.89e-29	PHYHD1	9q34.11	protein_coding	8.15996	8.21799	8.57938	10.0449	10.1307	10.0896
Up	ENSG00000175265	1.76175	4.59e-10	GOLGA8A	15q14	protein_coding	8.01863	7.67027	7.64296	8.93986	9.58417	9.90852
Up	ENSG00000014914	1.76129	1.17e-14	MTMR11	1q21.2	protein_coding	6.43857	6.111	6.32373	8.08994	8.0774	7.87405
Up	ENSG00000175662	1.76118	2.01e-11	TOM1L2	17p11.2	protein_coding	6.19755	5.91733	6.13287	7.84186	7.97294	7.54413
Up	ENSG00000105928	1.76058	2.37e-17	GSDME	7p15.3	protein_coding	7.45698	6.85081	7.32942	9.01443	9.03426	8.89609
Up	ENSG00000152433	1.76015	0.00343	ZNF547	19q13.43	protein_coding	3.87536	3.48997	3.8667	5.28969	5.23879	5.06996
Up	ENSG00000189052	1.7591	0.0274	CGB5	19q13.33	protein_coding	3.22309	4.68404	3.31552	5.52082	5.12024	5.2354
Up	AC025449.1	1.75726	0.00563	NA	NANA	NA	4.8535	4.08947	3.65565	5.92217	6.05649	5.3838
Up	ENSG00000285426	1.75624	5.89e-54	RNF187	CHR_HG2002_PATCH	protein_coding	9.89131	9.95471	10.1178	11.8679	11.7476	11.6088
Up	ENSG00000166147	1.75303	6.11e-15	FBN1	15q21.1	protein_coding	6.63215	6.50501	6.38213	8.21621	8.37793	8.02861
Up	ENSG00000139998	1.74995	1.49e-27	RAB15	14q23.3	protein_coding	9.41907	9.39349	9.46914	10.8377	11.2348	11.3893
Up	ENSG00000154783	1.74898	9.67e-25	FGD5	3p25.1	protein_coding	9.19433	9.00791	9.22937	11.0591	11.0136	10.5496
Up	ENSG00000166342	1.74776	7e-07	NETO1	18q22.3	protein_coding	7.8453	7.17359	7.37038	8.43975	9.62646	9.34403
Up	ENSG00000108018	1.74657	2.39e-13	SORCS1	10q25.1	protein_coding	6.19755	6.01741	5.9286	7.77629	7.66241	7.76323
Up	ENSG00000164949	1.74348	4.31e-08	GEM	8q22.1	protein_coding	7.51427	7.47288	7.50786	9.68077	9.25664	8.47994
Up	AL359955.1	1.74335	0.0921	NA	NANA	NA	3.58578	2.44548	3.21629	4.96286	4.07966	3.92826
Up	ENSG00000236609	1.74333	8.95e-24	ZNF853	7p22.1	protein_coding	7.15769	7.11455	7.00458	8.82203	8.89977	8.67983
Up	ENSG00000173210	1.74238	0.00273	ABLIM3	5q32	protein_coding	4.11642	4.31599	4.10725	6.16926	5.48255	5.19579
Up	HIST1H3E	1.74091	0.00119	NA	NANA	NA	4.38565	4.31599	4.69139	5.81013	5.5756	6.53559
Up	ENSG00000115648	1.74039	5.81e-27	MLPH	2q37.3	protein_coding	7.72912	7.53048	7.83079	9.30277	9.42448	9.55834
Up	ENSG00000144119	1.74034	0.000196	C1QL2	2q14.2	protein_coding	4.25731	5.10386	4.4937	6.051	6.16028	6.36749
Up	ENSG00000162894	1.73985	0.0817	FCMR	1q32.1	protein_coding	2.53089	3.96131	3.72948	4.53961	5.48255	4.19258
Up	ENSG00000153113	1.73984	4.63e-25	CAST	5q15	protein_coding	9.66497	9.72731	9.59422	11.6482	11.4369	11.0423
Up	ENSG00000122585	1.73981	0.00721	NPY	7p15.3	protein_coding	4.25731	4.83795	5.33613	5.81013	5.94465	7.22795
Up	ENSG00000135835	1.73818	2.34e-05	KIAA1614	1q25.3	protein_coding	5.37034	6.3344	6.51333	7.47017	8.17975	7.75644
Up	ENSG00000132031	1.73676	2.42e-24	MATN3	2p24.1	protein_coding	7.10273	7.053	7.09814	8.73649	8.7144	8.9206
Up	ENSG00000080561	1.73621	5.17e-08	MID2	Xq22.3	protein_coding	6.24909	6.28171	5.97487	8.17722	7.8787	7.37708
Up	ENSG00000104903	1.73493	0.00325	LYL1	19p13.13	protein_coding	3.87536	4.41717	3.72948	5.20361	5.71848	5.41864
Up	ENSG00000158258	1.73265	0.0985	CLSTN2	3q23	protein_coding	2.91811	3.06026	2.7327	3.70733	4.31376	3.72062
Up	ENSG00000134504	1.73181	7.98e-26	KCTD1	18q11.2	protein_coding	7.75905	7.6181	7.77086	9.27929	9.38431	9.6195
Up	ENSG00000173013	1.73134	0.00957	CCDC96	4p16.1	protein_coding	3.47471	3.96131	3.40836	4.90948	5.03542	4.93211
Up	ENSG00000096696	1.73052	1.13e-41	DSP	6p24.3	protein_coding	9.12246	9.04	8.98562	10.817	10.9005	10.5826
Up	ENSG00000135636	1.72992	2.16e-16	DYSF	2p13.2	protein_coding	7.50723	7.38818	7.47604	9.1558	9.43486	8.85217
Up	ENSG00000280759	1.7283	1e-23	AP2A2	CHR_HSCHR11_2_CTG1	protein_coding	8.1689	8.27975	8.24683	10.1593	9.97282	9.66554
Up	ENSG00000091592	1.72627	0.00525	NLRP1	17p13.2	protein_coding	3.6889	3.66476	3.72948	5.15857	4.89804	5.15505
Up	ENSG00000154144	1.7257	1.34e-39	TBRG1	11q24.2	protein_coding	8.52999	8.75116	8.45703	10.189	10.3252	10.3543
Up	ENSG00000139714	1.72568	0.00024	MORN3	12q24.31	protein_coding	4.71375	3.96131	4.79819	6.21397	6.01279	6.11483
Up	ENSG00000248383	1.72529	8.58e-12	PCDHAC1	5q31.3	protein_coding	6.0309	6.14089	5.98997	7.48849	7.81015	7.8099
Up	ENSG00000139734	1.72308	5.44e-46	DIAPH3	13q21.2	protein_coding	7.99367	8.03906	7.97816	9.70447	9.65872	9.76025
Up	ENSG00000150403	1.72216	1.57e-68	TMCO3	13q34	protein_coding	9.80642	9.72977	9.87606	11.4293	11.5065	11.634
Up	ENSG00000137575	1.7214	3.85e-22	SDCBP	8q12.1	protein_coding	11.2478	11.2203	11.2333	13.1987	13.0794	12.4874
Up	ENSG00000254996	1.7207	2.65e-08	ANKHD1-EIF4EBP3	5q31.3	protein_coding	6.26586	6.111	5.91284	7.32484	8.00117	7.86776
Up	ENSG00000249973	1.72059	0.0137	CHCHD2P7	4q22.1	processed_pseudogene	3.35438	4.51172	3.57784	5.15857	5.48255	5.15505
Up	AL590327.1	1.71985	6.08e-08	NA	NANA	NA	5.92925	5.47632	5.69057	7.54208	7.45763	7.0394
Up	ENSG00000157510	1.71974	5.12e-11	AFAP1L1	5q32	protein_coding	7.78256	7.68049	7.64773	9.73739	9.49764	8.83938
Up	ENSG00000183111	1.71928	0.00436	ARHGEF37	5q32	protein_coding	3.78514	3.82064	3.65565	5.15857	4.99107	5.2354
Up	ENSG00000123572	1.71653	3.28e-06	NRK	Xq22.3	protein_coding	5.24056	5.22043	5.13347	6.58128	6.60492	7.13675
Up	ENSG00000076344	1.7164	2.78e-05	RGS11	16p13.3	protein_coding	5.4894	5.04183	5.26343	6.38015	7.25684	6.91073
Up	ENSG00000044574	1.71524	4.1e-103	HSPA5	9q33.3	protein_coding	12.1064	12.0678	12.0583	13.7207	13.7314	13.9154
Up	ENSG00000089876	1.71261	3.88e-19	DHX32	10q26.2	protein_coding	8.82423	8.83126	8.87814	10.7464	10.6998	10.1217
Up	ENSG00000002746	1.71093	1.58e-08	HECW1	7p14.1	protein_coding	5.62562	5.80979	5.69057	7.04444	7.34759	7.5676
Up	ENSG00000143429	1.70909	5.14e-11	LSP1P4	2p11.2	transcribed_unprocessed_pseudogene	6.39348	6.59414	6.98964	8.27543	8.56354	8.21354
Up	ENSG00000108828	1.70766	4.9e-30	VAT1	17q21.31	protein_coding	12.4376	12.4538	12.5323	14.3472	14.3311	13.8054
Up	ENSG00000163618	1.70625	4.9e-10	CADPS	3p14.2	protein_coding	7.28659	6.90407	6.9821	8.4815	8.50954	9.1452
Up	ENSG00000109046	1.70571	1.86e-41	WSB1	17q11.1	protein_coding	10.3004	9.96727	9.93088	11.7381	11.8528	11.742
Up	ENSG00000104321	1.70526	0.00165	TRPA1	8q21.11	protein_coding	4.38565	4.97702	4.16161	6.45657	5.66302	5.88506
Up	ENSG00000272150	1.70263	0.065	NBPF25P	1q21.1	transcribed_unprocessed_pseudogene	2.91811	3.48997	2.86962	4.13696	4.16199	4.34522
Up	ENSG00000159231	1.70258	5.53e-07	CBR3	21q22.12	protein_coding	5.51769	5.73337	6.0774	7.71538	7.42465	7.09429
Up	ENSG00000132688	1.70168	3.64e-73	NES	1q23.1	protein_coding	11.0028	11.0127	10.9823	12.5851	12.6491	12.8484
Up	ENSG00000118263	1.70167	6.06e-25	KLF7	2q33.3	protein_coding	7.74117	7.60743	7.41582	9.35612	9.16977	9.28154
Up	ENSG00000076067	1.70143	2.75e-20	RBMS2	12q13.3	protein_coding	7.20195	7.12954	7.09814	8.86472	8.94697	8.61748
Up	ENSG00000122642	1.70066	5.2e-20	FKBP9	7p14.3	protein_coding	8.81571	8.37715	8.33225	10.0183	10.3463	10.2638
Up	ENSG00000140575	1.69824	2.23e-68	IQGAP1	15q26.1	protein_coding	10.4738	10.3845	10.5135	12.2231	12.2243	12.0088
Up	ENSG00000173846	1.69723	5.05e-14	PLK3	1p34.1	protein_coding	6.72	6.93852	7.13256	8.77057	8.65522	8.373
Up	ENSG00000065308	1.69502	1.88e-22	TRAM2 ENSG00000065308	6p12.2	protein_coding	7.34302	7.3503	7.10509	8.91637	9.03699	8.83294
Up	ENSG00000203724	1.69457	9.63e-05	C1orf53	1q31.3	protein_coding	4.38565	5.16332	4.99064	6.39964	6.61956	6.21731
Up	ENSG00000205918	1.69303	6.66e-07	PDPK2P	16p13.3	transcribed_unprocessed_pseudogene	6.45329	5.77208	5.89691	7.95156	7.79087	7.32295
Up	ENSG00000055955	1.69223	0.0222	ITIH4	3p21.1	protein_coding	5.13494	3.66476	4.05077	6.49331	5.84848	5.15505
Up	ENSG00000148925	1.69197	9.13e-80	BTBD10	11p15.3	protein_coding	9.11785	9.17614	9.18905	10.851	10.8877	10.7988
Up	ENSG00000185634	1.68804	0.00192	SHC4	15q21.1	protein_coding	4.8535	4.60045	4.99064	6.95506	6.25711	5.61162
Up	ENSG00000182871	1.68739	1.73e-98	COL18A1	21q22.3	protein_coding	11.4929	11.5393	11.5346	13.0912	13.3014	13.2241
Up	ENSG00000197442	1.68647	6.49e-05	MAP3K5	6q23.3	protein_coding	4.98089	5.04183	4.9603	6.87379	6.60492	6.04966
Up	ENSG00000069493	1.68476	7.86e-10	CLEC2D	12p13.31	protein_coding	6.14411	6.08047	5.67196	7.63545	7.64104	7.47962
Up	ENSG00000118849	1.68397	0.0633	RARRES1	3q25.32	protein_coding	3.22309	4.41717	2.99466	4.53961	5.45015	4.72507
Up	ENSG00000153904	1.68364	6.02e-35	DDAH1	1p22.3	protein_coding	8.92272	9.20119	9.00433	10.826	10.7761	10.5397
Up	ENSG00000138600	1.68326	2.9e-20	SPPL2A	15q21.2	protein_coding	8.54725	8.37085	8.6139	10.3047	10.3627	9.8523
Up	ENSG00000143545	1.68262	5.53e-120	RAB13	1q21.3	protein_coding	12.3255	12.3012	12.4489	13.9875	14.0384	14.1001
Up	AC211486.3	1.68257	0.0698	NA	NANA	NA	4.664	4.20717	2.86962	4.85405	6.23825	4.97954
Up	ENSG00000154553	1.68138	8.15e-30	PDLIM3	4q35.1	protein_coding	7.5895	7.7007	7.48139	9.25275	9.17473	9.305
Up	ENSG00000285069	1.67997	5.51e-27	SESN2	CHR_HSCHR1_8_CTG3	protein_coding	9.19214	9.22928	9.44606	11.1337	11.0417	10.6979
Up	ENSG00000134897	1.67558	5.28e-20	BIVM	13q33.1	protein_coding	6.95538	6.83261	6.72667	8.50419	8.49373	8.43811
Up	ENSG00000184368	1.67449	7.06e-11	MAP7D2 ENSG00000184368	Xp22.12	protein_coding	5.99109	5.98482	6.01971	7.69975	7.39091	7.72199
Up	ENSG00000164733	1.67345	7.33e-12	CTSB	8p23.1	protein_coding	10.5296	10.551	10.4323	12.4232	12.4454	11.4563
Up	ENSG00000078804	1.67201	9.22e-10	TP53INP2 ENSG00000078804	20q11.22	protein_coding	6.6578	6.65755	6.54435	8.54414	8.2937	7.82296
Up	ENSG00000213190	1.67079	1.34e-14	MLLT11	1q21.3	protein_coding	8.34895	8.51479	8.34111	10.353	10.1217	9.61199
Up	ENSG00000099875	1.66879	2.11e-86	MKNK2	19p13.3	protein_coding	11.3794	11.3371	11.2759	12.9459	13.1176	12.9231
Up	ENSG00000133597	1.66807	8.26e-15	ADCK2	7q34	protein_coding	7.88385	7.7007	7.77522	9.62598	9.58975	9.03446
Up	AC105233.3	1.66727	0.00103	NA	NANA	NA	4.76186	4.20717	4.8321	5.7807	6.57518	5.95791
Up	ENSG00000138162	1.66681	2.51e-29	TACC2	10q26.13	protein_coding	8.91742	8.73655	8.64762	10.2277	10.4676	10.5691
Up	ENSG00000174482	1.66669	5.01e-06	LINGO2	9p21.1	protein_coding	5.30691	5.37934	5.59505	7.25166	7.12963	6.56698
Up	ENSG00000068615	1.66496	0.000992	REEP1	2p11.2	protein_coding	4.8084	4.51172	4.26454	5.7807	5.77189	6.42001
Up	ENSG00000106415	1.66486	2.24e-49	GLCCI1	7p21.3	protein_coding	8.98484	8.98749	8.8307	10.55	10.6911	10.5198
Up	ENSG00000123240	1.66429	3.34e-12	OPTN	10p13	protein_coding	8.83831	8.79882	8.93581	10.8188	10.6587	9.92072
Up	ENSG00000101353	1.6638	0.00712	MROH8	20q11.23	protein_coding	3.78514	3.82064	4.65396	5.75067	5.23879	5.75481
Up	ENSG00000175356	1.6638	0.0224	SCUBE2	11p15.4	protein_coding	4.38565	3.82064	4.4937	5.68865	6.36532	4.60922
Up	ENSG00000073008	1.66284	8.78e-22	PVR	19q13.31	protein_coding	8.11437	7.73049	7.68995	9.42905	9.53866	9.5446
Up	ENSG00000163393	1.66218	8.07e-06	SLC22A15	1p13.1	protein_coding	5.97077	5.84654	5.65311	7.76881	7.50571	6.82244
Up	ENSG00000088756	1.66216	3.17e-08	ARHGAP28	18p11.31	protein_coding	7.1396	6.93852	6.89655	8.98893	8.69379	8.04543
Up	ENSG00000285443	1.66137	4.27e-62	ZYX	CHR_HG708_PATCH	protein_coding	11.4536	11.5477	11.5301	13.037	13.1244	13.3344
Up	ENSG00000160360	1.66093	1.33e-46	GPSM1	9q34.3	protein_coding	8.29685	8.24576	8.21184	9.8933	9.95706	9.84432
Up	ENSG00000179292	1.66008	0.000135	TMEM151A	11q13.2	protein_coding	4.55901	4.97702	4.40635	6.14637	6.23825	6.00451
Up	ENSG00000065320	1.65954	1.66e-05	NTN1	17p13.1	protein_coding	4.98089	4.97702	4.86523	6.16926	6.5138	6.65726
Up	ENSG00000253304	1.65954	8.49e-15	TMEM200B	1p35.3	protein_coding	6.8028	7.21633	7.21841	8.8002	8.81006	8.53257
Up	ENSG00000155366	1.65833	1.25e-58	RHOC	1p13.2	protein_coding	11.1147	10.955	11.1841	12.7235	12.8701	12.6348
Up	ENSG00000183578	1.65693	0.00649	TNFAIP8L3	15q21.2	protein_coding	3.96027	3.82064	4.40635	5.7807	5.66302	4.97954
Up	ENSG00000152669	1.65513	0.0505	CCNO	5q11.2	protein_coding	2.91811	3.48997	3.57784	4.85405	4.63528	4.10974
Up	ENSG00000179562	1.65471	1.79e-32	GCC1	7q32.1	protein_coding	8.01863	7.97412	8.05555	9.76957	9.68158	9.51473
Up	ENSG00000162444	1.65226	7.06e-13	RBP7	1p36.22	protein_coding	7.92139	8.22498	8.27484	9.91039	10.0232	9.33722
Up	ENSG00000180537	1.65177	9.31e-14	RNF182	6p23	protein_coding	6.91341	6.9887	6.71763	8.22716	8.54064	8.65813
Up	ENSG00000158792	1.65004	1.42e-11	SPATA2L	16q24.3	protein_coding	7.39732	7.2982	7.37614	9.24738	9.09052	8.5246
Up	ENSG00000282230	1.64785	1.81e-57	ADAM9	CHR_HSCHR8_9_CTG1	protein_coding	8.4661	8.45655	8.45158	10.098	10.076	10.1098
Up	ENSG00000164749	1.64639	0.00363	HNF4G	8q21.13	protein_coding	3.78514	3.96131	4.21399	5.59031	5.31274	5.2354
Up	ENSG00000145428	1.64605	4.24e-07	RNF175	4q31.3	protein_coding	7.3743	7.82559	7.39894	9.25275	9.57668	8.45918
Up	ENSG00000165046	1.64573	0.00206	LETM2	8p11.23	protein_coding	5.54544	5.10386	5.23836	7.09313	7.28467	5.78182
Up	ENSG00000071054	1.64526	2.38e-78	MAP4K4	2q11.2	protein_coding	10.9031	10.7593	10.7381	12.4506	12.5214	12.3594
Up	ENSG00000115977	1.64489	1.55e-11	AAK1	2p13.3	protein_coding	7.79994	7.72063	7.25011	9.45955	9.27294	8.89918
Up	ENSG00000072786	1.64367	1.75e-22	STK10 ENSG00000072786	5q35.1	protein_coding	7.31105	7.37567	7.45986	8.86121	9.00389	9.13738
Up	ENSG00000184254	1.64315	1.08e-18	ALDH1A3	15q26.3	protein_coding	6.90272	6.86878	6.76228	8.56154	8.39505	8.39066
Up	ENSG00000118508	1.64111	4.45e-09	RAB32	6q24.3	protein_coding	8.09572	8.83584	8.44338	10.4201	10.2222	9.57966
Up	ENSG00000184923	1.63931	0.00513	NUTM2A	10q23.2	protein_coding	3.78514	3.82064	3.8667	5.20361	5.20035	5.06996
Up	ENSG00000264204	1.63924	0.0943	AGAP7P	10q11.22	unprocessed_pseudogene	3.58578	3.48997	2.86962	3.70733	4.31376	5.15505
Up	ENSG00000120669	1.638	6.62e-10	SOHLH2	13q13.3	protein_coding	6.01113	6.04928	6.40484	7.65179	7.93832	7.67234
Up	ENSG00000138792	1.63693	0.0458	ENPEP	4q25	protein_coding	4.71375	3.66476	3.31552	5.15857	5.96772	4.8323
Up	ENSG00000026103	1.63691	2.6e-09	FAS ENSG00000026103	10q23.31	protein_coding	5.95016	6.3083	5.81449	7.44225	7.61935	7.70798
Up	ENSG00000179796	1.63544	1.35e-05	LRRC3B	3p24.1	protein_coding	5.33897	5.37934	5.61466	7.16321	7.22846	6.5035
Up	ENSG00000128872	1.63531	0.000619	TMOD2	15q21.2	protein_coding	5.33897	4.83795	4.72788	6.80237	6.64841	5.90975
Up	ENSG00000280873	1.63486	4.69e-25	DGKD	CHR_HG2232_PATCH	protein_coding	8.27215	7.99063	8.18912	9.88641	9.85557	9.58733
Up	ENSG00000181788	1.63445	7.63e-53	SIAH2	3q25.1	protein_coding	8.93589	9.15066	8.95132	10.6004	10.6282	10.6782
Up	ENSG00000029153	1.63389	4.68e-25	ARNTL2	12p11.23	protein_coding	7.80569	7.87089	7.70375	9.55606	9.39712	9.25046
Up	ENSG00000072609	1.63373	6.39e-74	CHFR	12q24.33	protein_coding	9.41155	9.2939	9.2901	10.9285	10.9968	10.9575
Up	ENSG00000110721	1.63337	2.42e-82	CHKA ENSG00000110721	11q13.2	protein_coding	9.67757	9.69241	9.61019	11.2157	11.3213	11.3202
Up	ENSG00000127124	1.63292	0.0374	HIVEP3	1p34.2	protein_coding	3.47471	3.06026	3.40836	4.39174	4.6918	4.48325
Up	ENSG00000225511	1.63281	0.0193	LINC00475	9q22.31	transcribed_unprocessed_pseudogene	4.44578	4.08947	5.07803	5.52082	5.38308	6.84822
Up	ENSG00000285438	1.63209	0.0466	SOX7	CHR_HG76_PATCH	protein_coding	3.78514	3.96131	3.9307	5.81013	5.38308	3.92826
Up	ENSG00000182253	1.63053	0.00014	SYNM	15q26.3	protein_coding	4.664	4.83795	4.40635	6.07544	5.96772	6.21731
Up	ENSG00000137267	1.63038	7.96e-21	TUBB2A	6p25.2	protein_coding	11.8827	11.6878	11.9874	13.097	13.5211	13.7674
Up	ENSG00000143207	1.62831	3.01e-60	COP1	1q25.2	protein_coding	9.53951	9.65923	9.67352	11.3312	11.2659	11.1421
Up	ENSG00000169129	1.62801	1.22e-09	AFAP1L2	10q25.3	protein_coding	6.16215	6.55026	5.9286	7.84897	7.74487	7.76999
Up	ENSG00000162458	1.62734	2.02e-67	FBLIM1 ENSG00000162458	1p36.21	protein_coding	10.4186	10.2538	10.3277	11.9042	12.0713	11.9002
Up	ENSG00000225614	1.62424	0.00122	ZNF469	16q24.2	protein_coding	4.32291	4.08947	4.10725	5.59031	5.63446	5.48588
Up	ENSG00000013561	1.62313	5.57e-16	RNF14	5q31.3	protein_coding	8.83831	9.00791	9.14925	10.8799	10.6885	10.2151
Up	ENSG00000168792	1.62159	6.99e-06	ABHD15	17q11.2	protein_coding	4.93966	5.04183	5.04948	6.59824	6.59012	6.31299
Up	ENSG00000103257	1.62082	7.81e-20	SLC7A5	16q24.2	protein_coding	11.6887	11.7726	11.7786	12.9587	13.3393	13.7062
Up	ENSG00000177508	1.61893	2.43e-06	IRX3	16q12.2	protein_coding	5.27412	5.16332	5.04948	6.74258	6.75835	6.48719
Up	ENSG00000198948	1.61854	2.49e-12	MFAP3L	4q33	protein_coding	7.18441	6.73799	6.69015	8.58726	8.49373	8.33704
Up	ENSG00000163545	1.61845	3.16e-24	NUAK2	1q32.1	protein_coding	7.81142	7.87089	7.97436	9.61976	9.53866	9.298
Up	ENSG00000078269	1.61715	3.98e-21	SYNJ2	6q25.3	protein_coding	7.15769	7.09941	7.04852	8.73265	8.75475	8.57565
Up	ENSG00000186918	1.61599	5.84e-11	ZNF395	8p21.1	protein_coding	9.18554	9.15433	8.96667	11.0336	10.8563	10.0869
Up	ENSG00000112186	1.61419	1.12e-25	CAP2	6p22.3	protein_coding	7.98356	7.949	7.85573	9.52534	9.36054	9.67638
Up	ENSG00000185947	1.61242	4.97e-12	ZNF267	16p11.2	protein_coding	7.83971	8.00696	7.87213	9.84437	9.4857	9.07597
Up	ENSG00000204149	1.61235	2.42e-08	AGAP6	10q11.23	protein_coding	7.04558	6.9887	6.90454	8.10783	8.44934	8.98593
Up	ENSG00000176973	1.61158	4.56e-16	FAM89B	11q13.1	protein_coding	8.52651	8.64565	8.5542	10.3716	10.3263	9.75344
Up	ENSG00000168461	1.6098	1.1e-18	RAB31	18p11.22	protein_coding	9.18774	9.09066	8.99501	10.851	10.8617	10.3074
Up	ENSG00000170011	1.60939	1.91e-05	MYRIP	3p22.1	protein_coding	4.98089	5.42864	4.9293	6.75776	6.61956	6.40271
Up	ENSG00000119729	1.60717	5.01e-23	RHOQ	2p21	protein_coding	9.57697	9.50112	9.40299	11.2137	11.2653	10.7595
Up	ENSG00000172638	1.60684	1.09e-23	EFEMP2	11q13.1	protein_coding	8.23429	7.95742	8.04113	9.71423	9.80682	9.4965
Up	ENSG00000175352	1.60655	7.11e-08	NRIP3	11p15.4	protein_coding	6.945	6.83261	7.17282	8.75174	8.83223	7.99439
Up	ENSG00000214562	1.60646	9.01e-06	NUTM2D	10q23.2	protein_coding	5.24056	5.04183	5.23836	6.94183	6.44969	6.61283
Up	ENSG00000109436	1.60618	1.16e-06	TBC1D9 ENSG00000109436	4q31.21	protein_coding	5.4311	5.42864	5.38264	7.00681	7.09861	6.62779
Up	ENSG00000282825	1.6059	3.03e-11	CTIF	CHR_HG2213_PATCH	protein_coding	7.48591	7.0841	7.13935	8.93652	9.02329	8.47582
Up	ENSG00000099889	1.60554	1.66e-19	ARVCF ENSG00000099889	22q11.21	protein_coding	9.76572	9.75415	9.65469	11.5426	11.4446	10.9162
Up	ENSG00000132932	1.60532	6.79e-07	ATP8A2	13q12.13	protein_coding	6.97592	6.28171	6.13287	8.28594	8.01785	7.89893
Up	ENSG00000054967	1.60401	8.18e-12	RELT	11q13.4	protein_coding	6.683	6.43435	6.69015	7.93162	8.35623	8.21849
Up	ENSG00000274636	1.60232	2.05e-09	GLIS2	CHR_HSCHR16_3_CTG1	protein_coding	6.40867	5.84654	6.47091	7.74616	7.89685	7.87405
Up	ENSG00000168350	1.60209	0.052	DEGS2	14q32.2	protein_coding	4.04045	3.48997	3.31552	4.79641	5.45015	4.19258
Up	ENSG00000119599	1.60172	7.06e-16	DCAF4	14q24.2	protein_coding	8.23855	8.32602	8.01921	10.0088	9.83689	9.45306
Up	ENSG00000110436	1.60122	0.00356	SLC1A2	11p13	protein_coding	4.18858	4.60045	4.05077	5.92217	5.74543	5.2354
Up	ENSG00000147872	1.60028	2.14e-08	PLIN2	9p22.1	protein_coding	9.32014	9.19051	9.3874	11.3076	11.0287	10.0977
Up	ENSG00000121281	1.59969	5.71e-06	ADCY7	16q12.1	protein_coding	6.52473	6.90407	6.26288	8.51316	8.18468	7.552
Up	ENSG00000134470	1.59949	0.000369	IL15RA	10p15.1	protein_coding	4.8535	5.73337	5.04948	6.98117	6.83563	6.29435
Up	ENSG00000183955	1.59577	2.22e-50	KMT5A	12q24.31	protein_coding	8.81855	8.90715	8.98562	10.4945	10.5568	10.4299
Up	AL162171.1	1.59372	5.23e-21	NA	NANA	NA	7.1396	7.0841	6.9821	8.57446	8.66585	8.65082
Up	ENSG00000092758	1.59255	2.47e-35	COL9A3	20q13.33	protein_coding	10.1817	10.4185	10.417	11.7246	11.9933	12.0573
Up	ENSG00000099814	1.59248	2.49e-41	CEP170B	14q32.33	protein_coding	9.11322	8.88965	8.85976	10.4785	10.5897	10.5613
Up	ENSG00000124160	1.59152	4.64e-20	NCOA5	20q13.12	protein_coding	7.6799	7.7107	7.32942	9.121	9.11914	9.19125
Up	ENSG00000110925	1.59144	3.57e-30	CSRNP2	12q13.12	protein_coding	8.82423	8.84495	8.78165	10.5314	10.4686	10.1723
Up	ENSG00000134330	1.59104	2.43e-17	IAH1	2p25.1	protein_coding	8.1282	7.84388	8.24368	9.70251	9.84158	9.42335
Up	ENSG00000179630	1.58958	4e-08	LACC1	13q14.11	protein_coding	6.05039	6.111	5.97487	7.73852	7.71108	7.20818
Up	ENSG00000141013	1.58883	4.46e-17	GAS8	16q24.3	protein_coding	7.42746	7.42509	7.12574	8.73265	8.90575	9.01468
Up	ENSG00000108010	1.58846	2.09e-35	GLRX3	10q26.3	protein_coding	12.0157	12.3746	12.2681	13.9442	13.8533	13.6277
Up	ENSG00000171552	1.58617	6.47e-30	BCL2L1	20q11.21	protein_coding	11.212	11.2575	11.1521	12.9467	12.9096	12.4735
Up	ENSG00000143469	1.58602	9.82e-05	SYT14	1q32.2	protein_coding	6.46787	6.19888	6.35905	8.24343	8.13459	6.98233
Up	ENSG00000101333	1.58429	7.6e-17	PLCB4	20p12.3	protein_coding	7.55579	7.38818	7.46528	9.0081	8.8196	9.25046
Up	ENSG00000276194	1.58386	0.0386	HNF1B	CHR_HSCHR17_7_CTG4	protein_coding	3.22309	3.66476	3.99198	5.37092	4.57646	4.66831
Up	ENSG00000241878	1.58198	4.26e-29	PISD	22q12.2	protein_coding	9.96122	9.9526	9.98934	11.6043	11.7338	11.2602
Up	ENSG00000230869	1.58173	0.0472	AGAP10P	10q11.22	unprocessed_pseudogene	3.6889	3.29106	3.31552	4.13696	4.6918	4.93211
Up	ENSG00000114270	1.58019	2.61e-05	COL7A1	3p21.31	protein_coding	6.91341	6.61559	7.03402	8.00343	7.94415	9.02884
Up	ENSG00000166341	1.57922	6.79e-08	DCHS1	11p15.4	protein_coding	6.79126	6.57237	6.27525	8.30673	8.20909	7.70092
Up	ENSG00000120885	1.57916	3.52e-148	CLU	8p21.1	protein_coding	13.8417	13.9612	13.9751	15.5212	15.4966	15.5003
Up	ENSG00000227473	1.57887	0.0216	TSSK5P	8q24.3	unitary_pseudogene	3.6889	3.66476	3.49559	5.11207	4.6918	4.66831
Up	ENSG00000135776	1.57831	7.24e-17	ABCB10	1q42.13	protein_coding	7.05526	7.27142	6.99713	8.79653	8.55595	8.59481
Up	ENSG00000108262	1.57768	2.24e-37	GIT1	17q11.2	protein_coding	9.42094	9.25685	9.1643	10.7895	10.9863	10.7805
Up	ENSG00000150527	1.57532	5.65e-11	MIA2	14q21.1	protein_coding	7.70472	7.94053	7.92415	9.75641	9.41401	8.98303
Up	ENSG00000106351	1.57428	1.62e-11	AGFG2	7q22.1	protein_coding	6.85916	6.95544	6.74459	8.42557	8.60828	8.08933
Up	ENSG00000197355	1.57327	5.36e-08	UAP1L1	9q34.3	protein_coding	7.71086	7.74029	7.89236	9.64855	9.529	8.65813
Up	ENSG00000271303	1.57147	5.55e-59	SRXN1	20p13	protein_coding	9.51867	9.54091	9.5693	11.1922	11.1364	10.9948
Up	ENSG00000162434	1.57139	5.14e-28	JAK1	1p31.3	protein_coding	8.37625	8.38341	8.44885	10.034	10.0799	9.76025
Up	ENSG00000134686	1.57082	9.66e-20	PHC2	1p35.1	protein_coding	9.17891	8.77519	8.95132	10.5706	10.7338	10.2946
Up	ENSG00000206432	1.57041	2.18e-15	TMEM200C	18p11.31	protein_coding	6.70777	6.50501	6.78843	8.19406	8.23785	8.21849
Up	ENSG00000186862	1.56744	3.98e-07	PDZD7	10q24.31	protein_coding	5.67669	6.111	6.03435	7.28348	7.28467	7.73587
Up	AC211476.3	1.56682	0.0114	NA	NANA	NA	5.02097	3.66476	5.55499	6.52914	6.16028	6.51964
Up	ENSG00000128833	1.56377	1.63e-16	MYO5C	15q21.2	protein_coding	7.05526	6.9887	6.86414	8.47692	8.38651	8.62868
Up	ENSG00000151917	1.56327	8.85e-17	BEND6	6p12.1	protein_coding	6.95538	6.86878	6.70853	8.34744	8.36929	8.3994
Up	ENSG00000185760	1.56295	0.0171	KCNQ5	6q13	protein_coding	4.55901	4.08947	4.31338	6.23582	5.74543	4.77968
Up	AC079880.1	1.56208	2.05e-08	NA	NANA	NA	5.59938	5.95147	5.94419	7.41378	7.35636	7.2181
Up	ENSG00000134508	1.56133	7.24e-13	CABLES1	18q11.2	protein_coding	8.42934	8.29312	8.4296	10.1348	10.1178	9.46352
Up	ENSG00000196169	1.5608	0.00951	KIF19	17q25.1	protein_coding	4.50351	4.20717	4.31338	5.83897	6.11966	4.93211
Up	ENSG00000139973	1.56067	0.00403	SYT16	14q23.2	protein_coding	4.32291	4.31599	3.99198	5.40988	5.84848	5.31151
Up	ENSG00000145365	1.56066	0.000433	TIFA	4q25	protein_coding	4.76186	5.37934	4.61553	6.09947	6.41653	6.51964
Up	ENSG00000161921	1.5588	2.11e-06	CXCL16	17p13.2	protein_coding	5.99109	5.73337	6.1054	7.69975	7.57496	7.01684
Up	ENSG00000275873	1.55818	6.98e-08	LMNTD2	CHR_HSCHR11_1_CTG8	protein_coding	6.88111	6.43435	6.50284	8.19963	8.40354	7.74962
Up	ENSG00000260727	1.55723	0.00069	SLC7A5P1	16p11.2	transcribed_unprocessed_pseudogene	6.17996	6.67809	5.76268	7.04444	7.58246	8.3279
Up	ENSG00000181467	1.55703	3.77e-07	RAP2B	3q25.2	protein_coding	7.41998	7.44919	7.34712	9.32842	9.03426	8.2575
Up	ENSG00000185379	1.55691	3.82e-18	RAD51D	17q12	protein_coding	8.18663	7.97412	7.82238	9.69069	9.57668	9.33949
Up	ENSG00000092820	1.55597	4.81e-79	EZR	6q25.3	protein_coding	11.5354	11.4541	11.5683	12.9711	13.0776	13.1715
Up	ENSG00000130294	1.5556	6.41e-15	KIF1A	2q37.3	protein_coding	11.2547	11.1272	11.1458	12.3861	12.5224	13.1611
Up	ENSG00000100325	1.55514	3.36e-63	ASCC2	22q12.2	protein_coding	9.37915	9.28054	9.4044	10.8808	10.9728	10.8706
Up	ENSG00000101955	1.55444	4.48e-27	SRPX	Xp11.4	protein_coding	7.69236	7.68049	7.58447	9.23387	9.22108	9.09763
Up	ENSG00000145348	1.55429	5.02e-18	TBCK	4q24	protein_coding	6.945	6.93852	6.9821	8.56154	8.5056	8.36856
Up	ENSG00000188522	1.55422	7.98e-44	FAM83G	17p11.2	protein_coding	8.54037	8.49756	8.58932	10.0785	10.1647	10.0233
Up	ENSG00000182264	1.55357	0.00148	IZUMO1	19q13.33	protein_coding	4.55901	4.41717	5.40535	6.21397	6.33014	6.38521
Up	ENSG00000137817	1.55348	1.18e-26	PARP6	15q23	protein_coding	8.91742	8.56526	8.66419	10.1636	10.3928	10.2469
Up	ENSG00000078401	1.5534	0.0488	EDN1	6p24.1	protein_coding	4.32291	4.76305	4.26454	4.53961	5.41701	6.70036
Up	ENSG00000198208	1.55215	3.96e-30	RPS6KL1	14q24.3	protein_coding	8.15996	8.23887	8.27176	9.87428	9.62283	9.78549
Up	ENSG00000146267	1.55166	5.76e-33	FAXC	6q16.2	protein_coding	8.91477	9.00791	9.03195	10.379	10.4936	10.6979
Up	ENSG00000169203	1.55139	1.57e-05	NPIPB12 ENSG00000169203	16p11.2	protein_coding	8.63057	8.68169	8.94358	9.31052	10.3027	10.8831
Up	ENSG00000135899	1.55011	6.41e-06	SP110	2q37.1	protein_coding	6.17996	5.84654	6.1054	7.84897	7.66241	7.01684
Up	ENSG00000108950	1.54923	0.028	FAM20A	17q24.2	protein_coding	6.34694	6.86878	6.39353	6.58128	6.99011	9.17606
Up	ENSG00000061938	1.54915	7.14e-17	TNK2	3q29	protein_coding	8.30499	8.3195	8.39031	9.55388	9.89221	10.127
Up	ENSG00000164877	1.54853	2.67e-12	MICALL2	7p22.3	protein_coding	7.22787	7.68049	7.37038	8.6858	8.98987	9.15298
Up	ENSG00000184677	1.54794	4.68e-12	ZBTB40	1p36.12	protein_coding	6.67045	6.45829	6.49228	7.89089	8.03979	8.20857
Up	ENSG00000125895	1.5474	0.000124	TMEM74B	20p13	protein_coding	7.03583	7.17359	7.21841	9.30536	8.51738	7.77672
Up	ENSG00000145214	1.54727	8.48e-27	DGKQ ENSG00000145214	4p16.3	protein_coding	7.64185	7.56396	7.60913	9.16437	9.18953	9.04843
Up	ENSG00000177707	1.54699	7.38e-15	NECTIN3	3q13.13	protein_coding	8.34106	8.11633	8.14258	9.57974	9.52706	10.0499
Up	ENSG00000196547	1.5469	3.13e-25	MAN2A2	15q26.1	protein_coding	8.43305	8.38965	8.31736	9.9993	10.0274	9.69603
Up	ENSG00000107263	1.54689	9.69e-36	RAPGEF1	9q34.13	protein_coding	10.1527	9.95471	9.86893	11.3811	11.5818	11.6437
Up	ENSG00000204262	1.54637	1.92e-10	COL5A2	2q32.2	protein_coding	7.44229	7.58586	7.52869	8.64147	9.00389	9.38864
Up	ENSG00000251664	1.54574	1.81e-08	PCDHA12	5q31.3	protein_coding	6.16215	6.28171	5.8808	7.55082	7.78439	7.42069
Up	ENSG00000005020	1.5457	2.73e-06	SKAP2	7p15.2	protein_coding	5.54544	5.37934	5.61466	7.26235	6.83563	6.82244
Up	ENSG00000198286	1.54559	1.03e-43	CARD11	7p22.2	protein_coding	9.29175	9.24657	9.28246	10.6551	10.8892	10.8846
Up	ENSG00000135924	1.54542	3.24e-21	DNAJB2	2q35	protein_coding	9.47785	9.26026	9.5311	11.0599	11.1421	10.6665
Up	ENSG00000013288	1.54471	6.47e-08	MAN2B2	4p16.1	protein_coding	6.39348	6.08047	5.8808	7.53329	7.81652	7.48784
Up	ENSG00000251079	1.54471	0.00172	BMS1P2	10q11.22	transcribed_unprocessed_pseudogene	4.89722	4.97702	4.36061	5.83897	5.96772	6.53559
Up	ENSG00000187955	1.54352	8.83e-08	COL14A1	8q24.12	protein_coding	7.78256	7.74029	7.66664	9.59884	9.39712	8.58718
Up	ENSG00000172201	1.54332	1.4e-06	ID4	6p22.3	protein_coding	6.01113	6.28171	6.1054	7.91817	7.68347	7.15752
Up	AC073869.1	1.54242	8.46e-12	NA	NANA	NA	6.43857	6.52781	6.39353	7.83472	7.86648	8.1214
Up	ENSG00000213983	1.54125	1.26e-41	AP1G2	14q11.2	protein_coding	9.9313	9.86128	9.66531	11.2577	11.4538	11.3566
Up	ENSG00000157445	1.54119	3.36e-05	CACNA2D3	3p21.1	protein_coding	5.4311	5.37934	5.47139	6.51134	6.78457	7.24746
Up	ENSG00000277406	1.54067	0.0586	SEC22B4P	1q21.1	transcribed_unprocessed_pseudogene	3.47471	3.66476	3.79972	4.31171	5.51424	4.41589
Up	FAM129B	1.53956	1.41e-61	NA	NANA	NA	10.0377	9.88356	9.91811	11.4216	11.5724	11.4563
Up	ENSG00000120051	1.53926	0.00018	CFAP58	10q25.1	protein_coding	4.8084	5.10386	4.57605	6.34036	6.18017	6.13592
Up	ENSG00000115414	1.53921	6.55e-18	FN1	2q35	protein_coding	9.05408	8.82667	9.21337	10.2799	10.64	10.7654
Up	ENSG00000131773	1.53837	1.76e-39	KHDRBS3	8q24.23	protein_coding	9.17891	9.12471	9.34398	10.6327	10.8092	10.8161
Up	ENSG00000119801	1.53751	1.4e-26	YPEL5	2p23.1	protein_coding	9.74493	9.5126	9.77289	11.3457	11.3044	10.9744
Up	ENSG00000108798	1.53684	4.34e-05	ABI3	17q21.32	protein_coding	6.33108	5.73337	5.40535	7.11687	7.35636	7.52827
Up	ENSG00000153162	1.53566	1.17e-09	BMP6	6p24.3	protein_coding	6.01113	6.3344	6.09146	7.55951	7.52917	7.76323
Up	ENSG00000136100	1.53523	8.5e-17	VPS36	13q14.3	protein_coding	7.6799	7.67027	7.69456	9.42668	9.16977	8.96546
Up	ENSG00000127528	1.5351	0.0539	KLF2	19p13.11	protein_coding	4.18858	3.06026	3.49559	4.85405	4.51513	5.19579
Up	ENSG00000110697	1.53504	1.59e-11	PITPNM1	11q13.2	protein_coding	9.11554	9.69745	9.09616	10.4831	10.9563	11.0645
Up	ENSG00000113721	1.53397	1.11e-13	PDGFRB	5q32	protein_coding	7.96827	8.18966	7.94367	9.17854	9.6868	9.72936
Up	AC132942.1	1.53292	0.0375	NA	NANA	NA	4.61246	4.31599	3.79972	6.32005	4.79861	5.2354
Up	ENSG00000197261	1.53217	2.18e-07	C6orf141	6p12.3	protein_coding	6.55235	6.3083	5.9286	7.6599	7.61205	7.98279
Up	ENSG00000184216	1.53083	5.58e-39	IRAK1	Xq28	protein_coding	10.2069	9.84321	10.0944	11.6226	11.6151	11.5214
Up	AL669831.3	1.53057	0.00435	NA	NANA	NA	5.72602	5.77208	4.99064	7.55082	6.07785	6.93499
Up	ENSG00000076513	1.52982	1.96e-13	ANKRD13A	12q24.11	protein_coding	8.0334	8.05485	7.90037	9.80654	9.4817	9.17606
Up	ENSG00000214300	1.52674	1.39e-09	SPDYE3	7q22.1	protein_coding	6.06963	6.01741	5.94419	7.34508	7.58246	7.48784
Up	ENSG00000144504	1.5266	1.58e-05	ANKMY1	2q37.3	protein_coding	5.99109	5.80979	6.68088	7.94494	7.46575	7.66511
Up	ENSG00000142327	1.52612	6.88e-28	RNPEPL1	2q37.3	protein_coding	8.25964	8.57624	8.27176	9.91885	9.88919	9.83629
Up	ENSG00000135596	1.52604	4.13e-45	MICAL1	6q21	protein_coding	9.31208	9.47202	9.36874	10.7747	10.9749	10.9508
Up	ENSG00000146373	1.52596	0.000975	RNF217	6q22.31	protein_coding	6.46787	5.16332	5.57516	7.16321	7.05618	7.64318
Up	ENSG00000183597	1.52573	2.68e-23	TANGO2	22q11.21	protein_coding	7.86194	7.65999	7.58944	9.26608	9.21627	9.16328
Up	ENSG00000163995	1.52435	0.000925	ABLIM2	4p16.1	protein_coding	6.73212	5.56719	6.01971	8.15446	7.55225	7.10502
Up	ENSG00000114166	1.52369	0.0568	KAT2B	3p24.3	protein_coding	3.6889	3.29106	3.10973	4.46757	4.51513	4.48325
Up	ENSG00000108825	1.52319	0.000119	PTGES3L-AARSD1	17q21.31	protein_coding	5.20621	5.73337	5.89691	6.88765	6.81033	7.47134
Up	ENSG00000071859	1.52276	5.22e-57	FAM50A	Xq28	protein_coding	10.6139	10.5593	10.6915	12.2296	12.1895	12.0052
Up	ENSG00000183153	1.52258	7e-07	GJD3	17q21.2	protein_coding	5.8865	5.80979	5.53454	7.20811	7.37374	6.97064
Up	ENSG00000125753	1.52236	6.07e-73	VASP	19q13.32	protein_coding	11.7316	11.5691	11.686	13.0874	13.1977	13.2675
Up	ENSG00000148488	1.51775	0.0101	ST8SIA6	10p12.33	protein_coding	4.04045	4.08947	3.99198	4.85405	5.48255	5.48588
Up	ENSG00000215183	1.51524	0.024	MSMP	9p13.3	protein_coding	3.87536	3.48997	3.57784	4.96286	4.79861	4.77968
Up	ISPD	1.51356	0.0387	NA	NANA	NA	3.22309	3.66476	4.21399	5.20361	4.89804	4.8323
Up	ENSG00000048740	1.51315	2.46e-15	CELF2	10p14	protein_coding	8.10508	7.97412	7.68995	9.50299	9.55018	9.20379
Up	ENSG00000172071	1.51289	4.28e-11	EIF2AK3	2p11.2	protein_coding	7.95798	8.03906	8.04836	9.7583	9.64983	9.03446
Up	ENSG00000156535	1.51266	9.1e-13	CD109	6q13	protein_coding	6.75607	6.69833	6.5946	8.18285	8.28454	7.9886
Up	ENSG00000118503	1.51254	0.000237	TNFAIP3	6q23.3	protein_coding	5.13494	5.73337	6.06319	7.09313	6.79751	7.44624
Up	ENSG00000133687	1.51147	2.9e-31	TMTC1	12p11.22	protein_coding	8.1689	8.16077	8.17267	9.78448	9.62283	9.58542
Up	ENSG00000054793	1.51103	4.31e-08	ATP9A	20q13.2	protein_coding	6.43857	6.48184	6.15982	7.95815	7.97294	7.48784
Up	ENSG00000123685	1.51088	5.1e-10	BATF3	1q32.3	protein_coding	6.57944	6.57237	6.40484	7.75375	7.96149	8.20359
Up	ENSG00000122417	1.51013	4.55e-13	ODF2L	1p22.3	protein_coding	7.80569	8.16077	7.68532	9.2581	9.62102	9.23588
Up	ENSG00000047457	1.50933	0.0382	CP	3q25.1	protein_coding	4.11642	4.83795	4.10725	5.11207	5.03542	6.45399
Up	ENSG00000275882	1.50876	2.3e-07	IKBKGP1	Xq28	unprocessed_pseudogene	6.05039	6.14089	6.62394	7.54208	7.85415	7.88031
Up	ENSG00000250539	1.50822	0.0594	KRT8P33	5q23.2	processed_pseudogene	3.35438	3.06026	3.72948	4.39174	4.74619	4.48325
Up	ENSG00000197343	1.50818	4.76e-35	ZNF655	7q22.1	protein_coding	9.13849	8.90715	8.93581	10.5001	10.4013	10.5931
Up	ENSG00000103089	1.5079	1.31e-08	FA2H	16q23.1	protein_coding	5.97077	6.14089	6.17311	7.31461	7.69042	7.61342
Up	FP565260.6	1.50707	1.52e-06	NA	NANA	NA	5.62562	6.14089	6.18628	7.55951	7.57496	7.18813
Up	ENSG00000249158	1.50702	3.29e-08	PCDHA11	5q31.3	protein_coding	7.26172	6.50501	7.02672	8.34241	8.3028	8.68341
Up	ENSG00000117586	1.50649	0.0697	TNFSF4	1q25.1	protein_coding	3.07865	3.48997	3.31552	4.53961	4.16199	4.34522
Up	ENSG00000034677	1.50462	5.01e-23	RNF19A	8q22.2	protein_coding	7.62894	7.64963	7.69456	9.16437	9.24724	9.01468
Up	ENSG00000196912	1.50372	0.0204	ANKRD36B	2q11.2	protein_coding	4.44578	4.31599	4.26454	4.67371	5.8234	6.09343
Up	ENSG00000205670	1.49987	0.0797	SMIM11A	21q22.11	protein_coding	6.24909	4.90916	7.43801	9.08535	7.12963	6.48719
Up	ENSG00000197746	1.49981	5.69e-13	PSAP	10q22.1	protein_coding	13.3754	13.3996	13.4582	15.241	15.0233	14.3157
Up	ENSG00000004399	1.49855	4.47e-29	PLXND1	3q22.1	protein_coding	9.3983	9.52682	9.4392	10.7234	11.1081	10.9832
Up	ENSG00000109089	1.4977	8.25e-44	CDR2L	17q25.1	protein_coding	8.93326	8.98338	9.00805	10.4624	10.5606	10.3677
Up	ENSG00000166946	1.49745	5.45e-34	CCNDBP1	15q15.2	protein_coding	8.84112	8.77042	9.07507	10.3802	10.4066	10.4073
Up	ENSG00000115084	1.4972	3.48e-13	SLC35F5	2q14.1	protein_coding	8.65942	9.12471	8.86591	10.6171	10.4421	10.0247
Up	ENSG00000104313	1.49673	0.000468	EYA1 ENSG00000104313	8q13.3	protein_coding	4.71375	5.04183	4.57605	6.25735	6.18017	5.90975
Up	ENSG00000127870	1.49526	1.22e-09	RNF6	13q12.13	protein_coding	7.86745	7.949	8.06628	9.77704	9.4877	8.95364
Up	ENSG00000118922	1.49429	1.85e-07	KLF12	13q22.1	protein_coding	5.95016	6.04928	5.8645	7.54208	7.47383	7.09429
Up	ENSG00000166046	1.49378	0.000738	TCP11L2	12q23.3	protein_coding	5.59938	6.17017	5.69057	7.69975	7.32989	6.5035
Up	ENSG00000243156	1.49307	3.37e-32	MICAL3	22q11.21	protein_coding	8.39543	8.20389	8.43237	9.80106	9.89822	9.80865
Up	ENSG00000075651	1.49288	0.0018	PLD1	3q26.31	protein_coding	4.71375	6.17017	5.81449	7.29393	7.04538	6.91073
Up	ENSG00000177963	1.49245	3.45e-30	RIC8A	11p15.5	protein_coding	9.89401	9.65665	9.64638	11.0398	11.3224	11.2976
Up	ENSG00000066697	1.49037	1.18e-17	MSANTD3	9q31.1	protein_coding	9.56346	9.48373	9.39451	11.0924	11.1541	10.5912
Up	ENSG00000164989	1.48966	0.000576	CCDC171	9p22.3	protein_coding	5.13494	5.65267	4.9293	6.41886	7.00133	6.40271
Up	ENSG00000166473	1.4895	3.49e-09	PKD1L2 ENSG00000166473	16q23.2	polymorphic_pseudogene	7.39732	7.27142	7.76648	8.97601	9.24724	8.62122
Up	ENSG00000181381	1.48948	0.00222	DDX60L	4q32.3	protein_coding	5.20621	5.47632	5.38264	7.31461	6.64841	6.00451
Up	ENSG00000135124	1.48482	1.51e-14	P2RX4	12q24.31	protein_coding	7.77672	7.7883	8.09449	9.46187	9.50357	9.111
Up	ENSG00000116819	1.48446	0.0931	TFAP2E	1p34.3	protein_coding	3.47471	3.06026	3.10973	4.53961	4.07966	4.10974
Up	ENSG00000036530	1.48443	0.0697	CYP46A1	14q32.2	protein_coding	2.91811	3.66476	3.8667	4.79641	4.38406	4.77968
Up	ENSG00000073921	1.4844	6.91e-51	PICALM	11q14.2	protein_coding	10.2882	10.1101	10.2061	11.677	11.5837	11.7914
Up	ENSG00000220201	1.48292	0.00017	ZGLP1	19p13.2	protein_coding	5.27412	5.37934	5.28807	6.21397	6.75835	7.00543
Up	ENSG00000251192	1.48284	1.14e-07	ZNF674	Xp11.3	protein_coding	6.08861	6.48184	6.26288	7.6599	7.46575	7.96523
Up	ENSG00000160219	1.48263	0.0639	GAB3	Xq28	protein_coding	3.22309	3.48997	3.31552	4.31171	4.31376	4.54761
Up	ENSG00000196204	1.48241	5.84e-30	RNF216P1	7p22.1	lncRNA	8.83551	8.81745	9.0136	10.482	10.396	10.2213
Up	ENSG00000103042	1.48155	4.69e-13	SLC38A7	16q21	protein_coding	8.39543	8.07821	7.93199	9.63834	9.81638	9.35756
Up	ENSG00000145002	1.48109	0.00905	FAM86B2 ENSG00000145002	8p23.1	protein_coding	4.44578	4.31599	4.26454	6.00084	5.03542	5.69923
Up	ENSG00000147144	1.48084	5.3e-13	CCDC120	Xp11.23	protein_coding	8.13734	7.82559	7.85161	9.53858	9.56538	9.08684
Up	ENSG00000204160	1.47944	9.11e-21	ZDHHC18	1p36.11	protein_coding	9.33809	9.05577	9.06798	10.7569	10.733	10.3832
Up	ENSG00000168917	1.47943	7.05e-11	SLC35G2	3q22.3	protein_coding	6.45329	6.77658	6.58469	8.14294	8.10888	7.86145
Up	ENSG00000164576	1.47915	1.35e-19	SAP30L	5q33.2	protein_coding	8.37238	8.62465	8.71505	9.88641	10.227	10.0077
Up	ENSG00000205534	1.47802	3.46e-05	SMG1P2	16p11.2	transcribed_unprocessed_pseudogene	5.27412	5.32829	5.38264	6.45657	6.63405	6.99393
Up	ENSG00000166173	1.47729	8.61e-51	LARP6	15q23	protein_coding	9.65863	9.90331	9.86279	11.2782	11.2919	11.2799
Up	ENSG00000214655	1.47573	5.09e-19	ZSWIM8	10q22.2	protein_coding	9.04439	8.67148	8.75095	10.3239	10.4605	10.0964
Up	ENSG00000136732	1.47519	2.28e-35	GYPC	2q14.3	protein_coding	9.83762	9.961	10.0882	11.4364	11.5663	11.3005
Up	ENSG00000175868	1.47477	6.45e-06	CALCB	11p15.2	protein_coding	7.49305	7.79771	7.77522	9.69464	8.98705	8.53257
Up	ENSG00000134698	1.47276	1.54e-12	AGO4	1p34.3	protein_coding	7.8453	8.24576	8.06271	9.40756	9.79719	9.28862
Up	ENSG00000157653	1.47275	0.0745	C9orf43	9q32	protein_coding	3.22309	3.82064	3.8667	4.04094	4.84918	5.27396
Up	ENSG00000138311	1.47184	0.0251	ZNF365	10q21.2	protein_coding	4.38565	3.82064	3.8667	5.75067	5.07846	4.88307
Up	ENSG00000162627	1.47015	6.49e-20	SNX7	1p21.3	protein_coding	9.0804	9.54091	9.31879	10.8296	10.9139	10.5969
Up	ENSG00000126214	1.46866	2.73e-71	KLC1	14q32.33	protein_coding	11.4929	11.3603	11.3369	12.8214	12.9511	12.8208
Up	ENSG00000090020	1.46727	3.09e-14	SLC9A1	1p36.11	protein_coding	8.31308	7.79771	7.92021	9.33096	9.59347	9.51674
Up	ENSG00000283154	1.46724	0.000148	IQCJ-SCHIP1	3q25.32	protein_coding	7.53518	7.9148	7.68995	8.30673	9.00109	9.81029
Up	ENSG00000167720	1.46721	5.52e-08	SRR	17p13.3	protein_coding	7.91076	8.03906	8.1084	9.87079	9.49168	8.90533
Up	ENSG00000237437	1.46704	0.00691	ASS1P12	9p21.1	processed_pseudogene	4.25731	4.51172	3.8667	5.44782	5.51424	5.41864
Up	ENSG00000163947	1.46685	5.51e-06	ARHGEF3	3p14.3	protein_coding	6.97592	6.41	6.81411	8.48607	8.31184	7.65784
Up	AL136116.3	1.46668	0.0137	NA	NANA	NA	3.87536	4.08947	4.21399	5.52082	5.41701	4.88307
Up	ENSG00000115170	1.46631	8.24e-28	ACVR1	2q24.1	protein_coding	8.0285	7.87978	8.01553	9.50299	9.42864	9.36651
Up	ENSG00000185359	1.46573	1.93e-33	HGS	17q25.3	protein_coding	10.3014	10.3075	10.2333	11.6835	11.9447	11.5759
Up	ENSG00000165914	1.46425	1.75e-50	TTC7B	14q32.11	protein_coding	9.51867	9.60932	9.45016	10.9682	11.0619	10.9139
Up	ENSG00000148572	1.46399	1.23e-22	NRBF2	10q21.3	protein_coding	9.18994	9.34937	9.33366	10.9715	10.7186	10.5268
Up	ENSG00000167302	1.4638	2.45e-24	TEPSIN	17q25.3	protein_coding	7.93719	7.88861	7.84747	9.22571	9.3297	9.45096
Up	ENSG00000115507	1.46378	0.000307	OTX1	2p15	protein_coding	5.02097	4.90916	4.89762	6.02614	6.21915	6.55137
Up	ENSG00000137801	1.46328	1.39e-10	THBS1	15q14	protein_coding	7.31911	6.9887	7.06287	8.43504	8.40354	8.83294
Up	ENSG00000167972	1.46293	3.93e-13	ABCA3 ENSG00000167972	16p13.3	protein_coding	7.62244	7.69063	7.74883	9.19537	9.343	8.81344
Up	ENSG00000110031	1.46255	0.000259	LPXN ENSG00000110031	11q12.1	protein_coding	5.33897	5.32829	4.9293	6.85978	6.49803	6.25635
Up	ENSG00000105825	1.46216	2.47e-10	TFPI2	7q21.3	protein_coding	7.51427	7.7007	7.66664	8.76306	8.95565	9.41475
Up	ENSG00000187239	1.46208	1.71e-35	FNBP1	9q34.11	protein_coding	8.509	8.58714	8.50249	9.95388	10.0786	9.90852
Up	ENSG00000189190	1.4611	1.75e-07	ZNF600	19q13.41	protein_coding	5.86464	5.84654	6.18628	7.21913	7.42465	7.50415
Up	ENSG00000188153	1.46101	8.34e-26	COL4A5	Xq22.3	protein_coding	9.11785	9.27381	8.84945	10.5181	10.5212	10.5739
Up	ENSG00000139269	1.46076	8.15e-15	INHBE	12q13.3	protein_coding	8.72762	9.18334	9.40581	10.5413	10.5701	10.6492
Up	ENSG00000144476	1.45968	0.00724	ACKR3	2q37.3	protein_coding	5.30691	3.96131	4.79819	6.051	6.34784	5.9814
Up	ENSG00000288325	1.45758	4.38e-85	GPS2	CHR_HG2087_PATCH	protein_coding	9.88725	9.82492	9.88921	11.305	11.3324	11.3322
Up	ENSG00000107130	1.45639	2.92e-19	NCS1	9q34.11	protein_coding	9.47785	9.1021	9.21337	10.8589	10.806	10.4853
Up	ENSG00000155090	1.45583	5.1e-20	KLF10	8q22.3	protein_coding	7.56936	7.73049	7.45986	9.09135	8.96715	8.99173
Up	AC097493.4	1.45511	9.55e-06	NA	NANA	NA	8.95928	7.79771	8.65	9.50524	10.2102	10.1711
Up	ENSG00000146555	1.45464	1.46e-10	SDK1	7p22.2	protein_coding	6.84806	7.09941	6.75346	8.31188	8.50954	8.11079
Up	ENSG00000005238	1.45397	9.88e-08	FAM214B	9p13.3	protein_coding	7.47152	7.02121	6.83098	8.68976	8.70756	8.23813
Up	ENSG00000182534	1.4524	5.15e-79	MXRA7	17q25.1	protein_coding	10.2851	10.3433	10.2763	11.7768	11.7927	11.6769
Up	ENSG00000196924	1.45053	1.53e-32	FLNA	Xq28	protein_coding	12.9652	12.9326	12.9593	14.1927	14.3396	14.6389
Up	ENSG00000155961	1.45007	2.96e-13	RAB39B	Xq28	protein_coding	7.69236	7.75002	7.86805	9.45257	9.19687	8.92667
Up	ENSG00000089159	1.45	8.29e-48	PXN	12q24.23	protein_coding	10.7866	10.8716	10.8063	12.1288	12.2516	12.4125
Up	ENSG00000067057	1.44963	3.59e-79	PFKP	10p15.2	protein_coding	11.4718	11.3595	11.506	12.8691	12.9706	12.8484
Up	ENSG00000168283	1.44962	2.89e-06	BMI1	10p12.2	protein_coding	6.75607	6.90407	7.58447	8.80386	8.54832	8.28607
Up	ENSG00000140406	1.44879	1.17e-35	TLNRD1	15q25.1	protein_coding	8.39924	8.46839	8.48661	9.8933	9.95706	9.81683
Up	ENSG00000072832	1.44849	5.08e-76	CRMP1	4p16.2	protein_coding	10.874	10.7484	10.8648	12.2948	12.3321	12.2065
Up	ENSG00000175115	1.44635	2.52e-29	PACS1	11q13.1	protein_coding	9.14304	9.00385	8.92799	10.4402	10.6036	10.343
Up	ENSG00000285312	1.44627	9.09e-05	C6orf52	CHR_HG2057_PATCH	protein_coding	5.51769	5.47632	5.47139	6.47506	6.77152	7.20818
Up	ENSG00000162413	1.44612	1.07e-23	KLHL21	1p36.31	protein_coding	8.5778	8.21799	8.52858	9.94064	9.92057	9.81847
Up	ENSG00000164136	1.44555	4.53e-06	IL15	4q31.21	protein_coding	5.8199	5.88237	5.57516	7.34508	7.14995	6.86094
Up	ENSG00000196182	1.44506	1.95e-22	STK40	1p34.3	protein_coding	9.08277	9.21881	9.03742	10.6692	10.6569	10.2958
Up	ENSG00000184470	1.44421	2.47e-11	TXNRD2	22q11.21	protein_coding	8.90944	8.96678	9.10312	10.0785	10.2879	10.8267
Up	ENSG00000150556	1.44357	6.27e-10	LYPD6B	2q23.2	protein_coding	6.17996	6.25462	6.2997	7.53329	7.73145	7.65053
Up	ENSG00000176720	1.4433	1.55e-35	BOK	2q37.3	protein_coding	9.23537	9.12097	9.16097	10.4601	10.6543	10.7076
Up	ENSG00000116871	1.4427	1.47e-66	MAP7D1	1p34.3	protein_coding	10.3825	10.4154	10.4671	11.8675	11.9429	11.773
Up	ENSG00000151552	1.44263	7.74e-21	QDPR	4p15.32	protein_coding	10.6574	10.6016	10.7908	12.317	12.2201	11.791
Up	ENSG00000183087	1.44229	1.54e-43	GAS6	13q34	protein_coding	9.85712	9.83638	9.77834	11.108	11.3263	11.3385
Up	ENSG00000071051	1.4419	2.14e-48	NCK2	2q12.2	protein_coding	10.4944	10.5072	10.6235	11.9927	12.0947	11.8532
Up	ENSG00000151834	1.44037	0.00753	GABRA2	4p12	protein_coding	4.11642	4.20717	4.21399	5.33088	5.20035	5.64142
Up	ENSG00000107731	1.43999	2.82e-13	UNC5B	10q22.1	protein_coding	8.32514	8.32602	8.16271	9.84259	9.86635	9.32809
Up	ENSG00000242294	1.43936	3.64e-08	STAG3L5P	7q22.1	transcribed_unprocessed_pseudogene	8.5778	8.48013	8.16604	9.32077	9.85865	10.2176
Up	ENSG00000154529	1.43916	0.0287	CNTNAP3B	9p11.2	protein_coding	5.4894	5.61056	4.8321	5.48478	6.41653	7.47962
Up	ENSG00000188234	1.43912	5.06e-09	AGAP4	10q11.22	protein_coding	8.28043	8.08592	7.98571	9.09135	9.53094	9.90699
Up	ENSG00000198431	1.43891	1.18e-20	TXNRD1	12q23.3	protein_coding	11.7153	11.5883	11.6848	13.3393	13.1588	12.7452
Up	ENSG00000102802	1.43866	4.47e-16	MEDAG	13q12.3	protein_coding	7.18441	7.03719	7.27498	8.59151	8.66937	8.50852
Up	ENSG00000131584	1.43761	9.89e-26	ACAP3 ENSG00000131584	1p36.33	protein_coding	9.31813	9.17975	9.08037	10.5587	10.8036	10.4986
Up	MTSS1L	1.43703	4.75e-35	NA	NANA	NA	10.0155	9.83181	9.82435	11.1654	11.4071	11.3953
Up	ENSG00000160310	1.4357	2.92e-29	PRMT2	21q22.3	protein_coding	10.4242	10.1139	10.2863	11.5333	11.7765	11.819
Up	ENSG00000142920	1.4355	0.000898	AZIN2	1p35.1	protein_coding	5.90803	6.111	5.10602	7.01946	6.78457	7.46302
Up	ENSG00000074211	1.43288	1.26e-16	PPP2R2C	4p16.1	protein_coding	7.61591	7.42509	7.41021	8.75174	8.92356	9.01183
Up	ENSG00000108861	1.4328	5.19e-16	DUSP3	17q21.31	protein_coding	9.00746	8.97925	9.03378	10.6077	10.5682	10.0638
Up	ENSG00000169733	1.43274	4.22e-31	RFNG	17q25.3	protein_coding	8.95412	9.04	9.12038	10.3814	10.6128	10.3931
Up	ENSG00000158806	1.43274	8.01e-05	NPM2	8p21.3	protein_coding	6.23211	6.3083	6.70853	8.31702	7.39942	7.60589
Up	AL390728.4	1.43115	3.97e-30	NA	NANA	NA	9.47244	9.25685	9.18741	10.6202	10.8092	10.7713
Up	ENSG00000130545	1.43069	1.74e-20	CRB3	19p13.3	protein_coding	9.14983	9.12471	9.03013	10.7069	10.5832	10.2493
Up	ENSG00000185345	1.43057	0.0333	PRKN	6q26	protein_coding	4.25731	4.31599	4.69139	6.39964	4.99107	5.31151
Up	ENSG00000174405	1.42969	7.63e-08	LIG4	13q33.3	protein_coding	5.97077	5.88237	5.78015	7.29393	7.27545	7.15752
Up	ENSG00000116473	1.42955	2.08e-20	RAP1A	1p13.2	protein_coding	9.6249	9.65147	9.7924	10.8403	11.1262	11.3425
Up	ENSG00000100364	1.42948	9.87e-28	KIAA0930	22q13.31	protein_coding	10.5639	10.3401	10.3916	11.9173	12.009	11.6364
Up	ENSG00000275079	1.42901	8.05e-24	LPCAT1	CHR_HSCHR5_3_CTG1	protein_coding	10.758	10.5989	10.3143	11.9325	12.1395	11.8979
Up	ENSG00000168938	1.42842	4.12e-07	PPIC	5q23.2	protein_coding	8.06729	8.1825	7.88025	9.82107	9.5597	8.8297
Up	ENSG00000028116	1.42805	2.2e-24	VRK2	2p16.1	protein_coding	8.93064	8.97095	9.0099	10.5856	10.3638	10.2026
Up	ENSG00000237515	1.42645	1.91e-23	SHISA9	16p13.12	protein_coding	8.06729	8.20389	8.04836	9.40756	9.4857	9.64362
Up	ENSG00000162302	1.42456	5.84e-30	RPS6KA4	11q13.1	protein_coding	8.71851	8.70689	8.54144	10.0136	10.1784	10.0091
Up	ENSG00000180626	1.42184	1.14e-05	ZNF594	17p13.2	protein_coding	6.4823	5.84654	5.89691	7.64364	7.23799	7.52827
Up	ENSG00000213699	1.42158	5.09e-08	SLC35F6	2p23.3	protein_coding	6.93455	7.00504	6.90454	8.57017	8.46158	7.89893
Up	ENSG00000147676	1.42126	9.69e-20	MAL2	8q24.12	protein_coding	10.6685	10.9338	10.8196	12.4729	12.2348	11.9318
Up	ENSG00000256977	1.42057	0.0324	LIMS3	2q13	protein_coding	5.02097	3.48997	4.65396	5.40988	5.71848	6.17719
Up	ENSG00000197694	1.42044	3.95e-52	SPTAN1	9q34.11	protein_coding	10.728	10.6216	10.7127	11.9745	12.1351	12.2037
Up	ENSG00000204128	1.41882	0.00559	C2orf72	2q37.1	protein_coding	5.79699	5.95147	5.38264	7.31461	7.48187	6.02726
Up	ENSG00000102109	1.41846	1.57e-16	PCSK1N	Xp11.23	protein_coding	7.83971	7.84388	7.8762	9.19258	9.46963	9.07869
Up	ENSG00000203772	1.4166	0.035	SPRN	10q26.3	protein_coding	3.47471	4.20717	3.79972	4.85405	5.20035	4.8323
Up	ENSG00000169436	1.4166	1.02e-06	COL22A1	8q24.3	protein_coding	6.82561	7.17359	6.78843	7.88398	8.31184	8.65448
Up	ENSG00000080573	1.4162	6.45e-06	COL5A3	19p13.2	protein_coding	5.46054	5.47632	5.59505	6.68021	6.8605	6.99393
Up	AC138932.1	1.41591	7.07e-06	NA	NANA	NA	6.39348	6.25462	6.2997	7.27295	7.61205	8.06754
Up	ENSG00000176463	1.41527	7.92e-16	SLCO3A1	15q26.1	protein_coding	8.31711	8.0311	7.95526	9.35362	9.6658	9.49854
Up	ENSG00000101096	1.41515	0.0385	NFATC2	20q13.2	protein_coding	4.04045	3.96131	3.99198	5.55599	5.31274	4.41589
Up	ENSG00000008513	1.41426	7.91e-07	ST3GAL1	8q24.22	protein_coding	6.29884	6.111	5.98997	7.53329	7.70423	7.2181
Up	ENSG00000171617	1.41342	0.000723	ENC1	5q13.3	protein_coding	6.84806	6.63672	6.63359	7.16321	8.09846	8.63979
Up	ENSG00000154447	1.4127	1.97e-13	SH3RF1	4q33	protein_coding	7.44966	7.24414	7.11201	8.74032	8.71781	8.5206
Up	ENSG00000125503	1.41242	2.14e-61	PPP1R12C	19q13.42	protein_coding	10.0242	10.0484	10.1709	11.4534	11.5444	11.4823
Up	ENSG00000144824	1.41076	1.87e-21	PHLDB2	3q13.2	protein_coding	7.62894	7.68049	7.52351	9.03327	8.94116	9.02036
Up	ENSG00000198853	1.41001	4.46e-07	RUSC2	9p13.3	protein_coding	6.5386	6.36005	6.55454	8.10189	7.94415	7.47134
Up	ENSG00000224051	1.40966	1.6e-13	CPTP	1p36.33	protein_coding	7.44229	7.72063	7.43249	8.86822	9.1036	8.7635
Up	ENSG00000170876	1.4077	1.16e-48	TMEM43	3p25.1	protein_coding	9.14983	9.09066	9.05008	10.5303	10.5153	10.4468
Up	ENSG00000048405	1.4073	1.57e-06	ZNF800 ENSG00000048405	7q31.33	protein_coding	6.0309	5.56719	5.70893	7.1286	7.12963	7.13675
Up	ENSG00000126903	1.40592	4.38e-16	SLC10A3	Xq28	protein_coding	7.58282	7.46108	7.61401	9.0081	9.05595	8.75671
Up	ENSG00000136932	1.4024	3.89e-05	TRMO	9q22.33	protein_coding	5.86464	6.67809	6.04884	7.6599	7.29383	7.73587
Up	ENSG00000152229	1.39982	1.6e-07	PSTPIP2 ENSG00000152229	18q21.1	protein_coding	6.17996	6.71829	6.38213	7.74616	7.96149	7.6358
Up	ENSG00000148704	1.39847	0.0985	VAX1	10q25.3	protein_coding	3.22309	3.06026	3.72948	4.60822	4.31376	4.27092
Up	ENSG00000233013	1.39709	0.00261	FAM157B	9q34.3	transcribed_unprocessed_pseudogene	6.61915	6.48184	5.78015	6.84564	7.71108	8.18853
Up	ENSG00000187699	1.39661	0.0439	C2orf88	2q32.2	protein_coding	4.44578	4.68404	3.40836	5.06403	5.54525	5.64142
Up	ENSG00000132359	1.39556	1.78e-33	RAP1GAP2	17p13.3	protein_coding	8.59781	8.60333	8.63807	9.89502	10.0232	10.0761
Up	AL136295.5	1.39548	0.00346	NA	NANA	NA	4.50351	4.60045	5.13347	6.16926	5.74543	6.19739
Up	ENSG00000107175	1.39248	1.46e-33	CREB3 ENSG00000107175	9p13.3	protein_coding	9.32415	9.27043	9.41143	10.8545	10.7152	10.5988
Up	ENSG00000120306	1.39101	8.67e-13	CYSTM1	5q31.3	protein_coding	10.6114	10.5115	10.4549	12.113	12.112	11.4181
Up	ENSG00000221978	1.38902	1.3e-45	CCNL2	1p36.33	protein_coding	10.3796	10.1909	10.2061	11.6064	11.7422	11.5917
Up	ENSG00000175606	1.38847	1.02e-26	TMEM70	8q21.11	protein_coding	8.79851	9.04791	9.12038	10.306	10.4234	10.3986
Up	ENSG00000215915	1.38749	0.0311	ATAD3C ENSG00000215915	1p36.33	protein_coding	4.98089	5.27537	4.99064	5.28969	6.0348	7.14717
Up	ENSG00000171823	1.38615	3.94e-08	FBXL14	12p13.33	protein_coding	6.8028	6.59414	6.64317	8.10189	8.24259	7.715
Up	ENSG00000130340	1.38608	2.98e-30	SNX9	6q25.3	protein_coding	8.71851	8.55974	8.63567	10.074	10.072	9.90699
Up	ENSG00000078246	1.38589	3.73e-36	TULP3	12p13.33	protein_coding	8.5778	8.63519	8.56684	10.0088	9.99545	9.89622
Up	ENSG00000095794	1.38546	1.21e-18	CREM	10p11.21	protein_coding	8.96956	9.14698	8.94552	10.577	10.4462	10.1401
Up	ENSG00000100664	1.38321	1.87e-35	EIF5	14q32.32	protein_coding	12.2005	11.9178	11.8293	13.3778	13.3849	13.3584
Up	ENSG00000138463	1.38148	1.5e-07	SLC49A4	3q21.1	protein_coding	7.31911	7.41289	7.34712	8.95311	8.88772	8.20359
Up	ENSG00000115297	1.38066	0.058	TLX2	2p13.1	protein_coding	3.6889	3.96131	3.65565	4.67371	5.31274	4.41589
Up	ENSG00000116254	1.3804	0.0137	CHD5	1p36.31	protein_coding	4.04045	4.20717	4.05077	5.06403	5.23879	5.41864
Up	ENSG00000082196	1.38037	0.0328	C1QTNF3	5p13.2	protein_coding	4.55901	4.20717	4.53546	5.01433	5.31274	6.31299
Up	ENSG00000274429	1.37986	1.41e-11	DLG5	CHR_HSCHR10_1_CTG4	protein_coding	8.24279	7.77882	7.77522	9.49168	9.2496	9.19377
Up	ENSG00000151014	1.37972	1.29e-27	NOCT	4q31.1	protein_coding	8.16444	8.33897	8.35284	9.68276	9.61006	9.67277
Up	ENSG00000173705	1.37829	4.27e-07	SUSD5	3p22.3	protein_coding	6.08861	5.80979	5.79742	7.21913	7.26618	7.18813
Up	ENSG00000108175	1.37709	3.57e-07	ZMIZ1	10q22.3	protein_coding	8.30092	8.14611	8.22147	9.87428	9.78425	8.9447
Up	ENSG00000135540	1.37603	1.36e-14	NHSL1	6q24.1	protein_coding	7.24489	7.36304	7.34124	8.52652	8.65167	8.81344
Up	ENSG00000110025	1.37532	5.88e-20	SNX15	11q13.1	protein_coding	8.59117	8.36453	8.34698	9.63423	9.87095	9.89312
Up	ENSG00000103260	1.37508	2.35e-20	METRN	16p13.3	protein_coding	9.94047	9.97766	10.116	11.4902	11.5381	11.089
Up	ENSG00000103126	1.37504	3.21e-32	AXIN1	16p13.3	protein_coding	9.49574	9.35256	9.50375	10.6941	10.9563	10.8128
Up	ENSG00000196151	1.37476	5.85e-10	WDSUB1	2q24.2	protein_coding	6.90272	7.14437	7.07708	8.43031	8.57486	8.12667
Up	ENSG00000156113	1.37281	5.37e-07	KCNMA1	10q22.3	protein_coding	6.77962	6.48184	6.55454	8.25952	7.86648	7.66511
Up	ENSG00000138835	1.37165	4.7e-26	RGS3	9q32	protein_coding	9.12935	9.30715	9.18413	10.6882	10.6246	10.3854
Up	ENSG00000164535	1.37157	5.68e-15	DAGLB	7p22.1	protein_coding	8.44783	8.06268	8.41009	9.54297	9.86635	9.62324
Up	ENSG00000005812	1.37126	1.51e-14	FBXL3	13q22.3	protein_coding	7.1396	7.12954	7.11889	8.47233	8.3606	8.58334
Up	ENSG00000163171	1.37115	6.92e-41	CDC42EP3	2p22.2	protein_coding	8.95412	8.87194	9.02281	10.3098	10.2879	10.361
Up	ENSG00000154914	1.37056	3.13e-09	USP43	17p13.1	protein_coding	6.51072	6.22702	6.35905	7.79112	7.65533	7.66511
Up	AL139300.1	1.36874	9.1e-11	NA	NANA	NA	7.24489	7.03719	7.09814	8.23802	8.66231	8.49226
Up	ENSG00000181472	1.3687	5.78e-21	ZBTB2	6q25.1	protein_coding	7.71697	7.6181	7.77522	9.12978	9.03426	9.02319
Up	ENSG00000169180	1.36757	9.98e-41	XPO6 ENSG00000169180	16p12.1	protein_coding	10.7189	10.5538	10.4912	12.0623	11.922	11.8788
Up	ENSG00000164181	1.36702	1.31e-06	ELOVL7 ENSG00000164181	5q12.1	protein_coding	6.96569	7.3503	7.2626	8.75552	8.72798	8.03424
Up	ENSG00000136002	1.36691	2.05e-09	ARHGEF4	2q21.1	protein_coding	8.32113	7.76929	7.80967	9.39061	9.51927	9.09224
Up	ENSG00000248124	1.3663	4.47e-15	RRN3P1	16p12.2	transcribed_unprocessed_pseudogene	7.49305	7.24414	7.4214	8.77057	8.61925	8.8297
Up	ENSG00000170456	1.3657	6.97e-11	DENND5B	12p11.21	protein_coding	7.661	7.75002	7.64296	9.21475	9.14721	8.67623
Up	ENSG00000103187	1.3643	2.03e-53	COTL1	16q24.1	protein_coding	12.1491	12.2938	12.2935	13.5638	13.528	13.7312
Up	ENSG00000176842	1.36354	0.094	IRX5	16q12.2	protein_coding	3.47471	3.29106	3.9307	4.46757	4.23987	5.11314
Up	ENSG00000116117	1.36352	0.0015	PARD3B ENSG00000116117	2q33.3	protein_coding	5.30691	5.27537	5.04948	6.12311	6.27572	6.89844
Up	ENSG00000240230	1.36343	7.65e-13	COX19 ENSG00000240230	7p22.3	protein_coding	6.75607	6.95544	6.83934	8.19406	8.20425	8.13717
Up	ENSG00000288335	1.36155	6.7e-08	TWIST2	CHR_HG721_PATCH	protein_coding	7.01614	7.053	7.07708	8.57446	8.54064	7.95933
Up	ENSG00000115091	1.36074	3.49e-35	ACTR3	2q14.1	protein_coding	11.1342	11.0516	11.3927	12.5329	12.5384	12.6121
Up	ENSG00000183666	1.36065	1.7e-06	GUSBP1	5p14.3	transcribed_unprocessed_pseudogene	6.29884	5.95147	6.04884	7.2409	7.34759	7.64318
Up	ENSG00000158234	1.36038	4.56e-12	FAIM ENSG00000158234	3q22.3	protein_coding	7.58282	7.87089	7.51831	9.0395	8.78104	9.15298
Up	ENSG00000206190	1.36037	0.00271	ATP10A	15q12	protein_coding	5.8199	4.68404	5.3123	6.87379	6.52939	6.47068
Up	ENSG00000160226	1.36009	1.53e-18	CFAP410	21q22.3	protein_coding	7.60935	7.7107	7.77522	8.96296	9.00946	9.15298
Up	ENSG00000182916	1.35764	0.0213	TCEAL7	Xq22.2	protein_coding	9.72989	10.1195	10.0545	11.8591	11.5473	10.0019
Up	ENSG00000135063	1.35759	6.62e-07	FAM189A2	9q21.12	protein_coding	7.18441	7.51914	7.45986	8.37231	8.57486	9.12951
Up	ENSG00000151640	1.35753	2.91e-19	DPYSL4	10q26.3	protein_coding	9.14757	9.00791	8.88623	10.4589	10.4807	10.1388
Up	ENSG00000130559	1.35744	2.49e-18	CAMSAP1	9q34.3	protein_coding	8.66576	8.41434	8.48127	9.94064	9.99405	9.66916
Up	ENSG00000122912	1.35692	1.26e-06	SLC25A16	10q21.3	protein_coding	6.70777	6.17017	6.70853	7.90459	8.0774	7.6358
Up	ENSG00000117859	1.35649	2.82e-49	OSBPL9	1p32.3	protein_coding	10.7764	10.7288	10.7935	11.9777	12.1986	12.1781
Up	ENSG00000166908	1.35416	2.64e-13	PIP4K2C	12q13.3	protein_coding	8.74268	8.69686	8.49192	10.1764	10.0852	9.66191
Up	ENSG00000116661	1.35411	6.57e-36	FBXO2	1p36.22	protein_coding	11.2562	11.2203	11.3852	12.4559	12.7401	12.7149
Up	ENSG00000121904	1.35231	4.27e-08	CSMD2	1p35.1	protein_coding	7.27006	7.00504	6.78843	8.08994	8.42036	8.5246
Up	ENSG00000162994	1.35192	1.04e-07	CLHC1	2p16.1	protein_coding	6.90272	7.02121	6.39353	8.10783	8.14475	8.05099
Up	ENSG00000165895	1.35101	6.28e-10	ARHGAP42	11q22.1	protein_coding	8.41812	8.21096	8.32631	10.0088	9.31403	9.58158
Up	ENSG00000007237	1.35047	4.07e-08	GAS7	17p13.1	protein_coding	7.17556	6.9214	6.86414	8.04734	8.26604	8.58334
Up	ENSG00000154511	1.35012	1.72e-12	DIPK1A	1p22.1	protein_coding	7.21928	7.33745	7.11889	8.70942	8.50954	8.40809
Up	ENSG00000134072	1.34976	5.21e-11	CAMK1	3p25.3	protein_coding	7.92139	7.79771	8.14932	9.46187	9.41821	8.99173
Up	ENSG00000144136	1.34922	8.28e-16	SLC20A1 ENSG00000144136	2q14.1	protein_coding	9.90209	9.83409	9.75422	11.2913	11.3659	10.812
Up	ENSG00000102401	1.34818	5.05e-09	ARMCX3	Xq22.1	protein_coding	8.74268	8.73655	8.81594	10.4237	10.1883	9.5835
Up	ENSG00000154229	1.34807	3.3e-09	PRKCA	17q24.2	protein_coding	6.57944	6.52781	6.49228	7.89775	7.96149	7.65053
Up	ENSG00000171174	1.34765	1.42e-07	RBKS	2p23.2	protein_coding	6.74414	6.43435	6.70853	8.08393	8.09322	7.65053
Up	ENSG00000002834	1.34621	3.07e-73	LASP1	17q12	protein_coding	11.2212	11.175	11.1878	12.4561	12.5386	12.6196
Up	ENSG00000156697	1.34407	9.12e-14	UTP14A	Xq26.1	protein_coding	7.38202	7.44919	7.23751	8.57874	8.61194	8.81996
Up	ENSG00000180440	1.34383	0.0423	SERTM1	13q13.3	protein_coding	3.87536	3.66476	3.65565	4.79641	4.79861	4.77968
Up	ENSG00000164932	1.3438	9.39e-06	CTHRC1	8q22.3	protein_coding	5.8199	6.3344	6.2997	7.55951	7.58991	7.19819
Up	ENSG00000177311	1.3434	2.74e-11	ZBTB38	3q23	protein_coding	7.65464	7.4962	7.20553	8.86822	8.82908	8.63979
Up	ENSG00000042286	1.34304	8.45e-15	AIFM2	10q22.1	protein_coding	7.09336	7.09941	7.04129	8.44445	8.35186	8.38186
Up	ENSG00000010404	1.3421	4.01e-32	IDS	Xq28	protein_coding	8.99242	9.10589	8.98374	10.2386	10.4379	10.3953
Up	ENSG00000103381	1.34089	8.14e-12	CPPED1	16p13.12	protein_coding	7.12128	7.62868	7.37038	8.70159	8.70756	8.68341
Up	ENSG00000276045	1.34005	3.23e-06	ORAI1	12q24.31	protein_coding	8.76645	8.96678	8.84322	10.5824	10.3252	9.44252
Up	ENSG00000188313	1.33925	1.47e-17	PLSCR1	3q24	protein_coding	9.79347	9.93778	9.925	10.9369	11.2102	11.4694
Up	ENSG00000204172	1.33908	0.000181	AGAP9	10q11.22	protein_coding	5.75007	5.65267	5.44971	6.74258	6.61956	7.2181
Up	ENSG00000157613	1.33838	1.1e-25	CREB3L1	11p11.2	protein_coding	8.46972	8.67659	8.68521	9.86028	10.015	9.94631
Up	ENSG00000101150	1.3378	2.22e-50	TPD52L2	20q13.33	protein_coding	10.8788	10.8649	10.9827	12.1871	12.1827	12.3636
Up	ENSG00000005302	1.33745	1.07e-15	MSL3	Xp22.2	protein_coding	7.98356	8.11633	7.89236	9.20093	9.50554	9.22608
Up	ENSG00000119403	1.33666	3.31e-22	PHF19	9q33.2	protein_coding	9.31813	9.27718	9.2901	10.4117	10.6219	10.8169
Up	ENSG00000176658	1.33558	1.98e-12	MYO1D	17q11.2	protein_coding	8.70934	8.38965	8.30836	10.0168	9.7875	9.58158
Up	ENSG00000167535	1.33478	1.39e-11	CACNB3	12q13.12	protein_coding	7.21064	7.09941	7.12574	8.28069	8.63735	8.4296
Up	ENSG00000141449	1.3345	0.0537	GREB1L	18q11.1	protein_coding	3.87536	3.96131	3.40836	4.90948	4.79861	4.66831
Up	ENSG00000281518	1.3343	0.00512	FOXO6	CHR_HG986_PATCH	protein_coding	4.8084	5.10386	5.13347	5.94887	6.7181	5.90975
Up	ENSG00000070371	1.33405	1.79e-05	CLTCL1	22q11.21	protein_coding	7.09336	6.85081	7.10509	7.87008	8.1896	8.78368
Up	ENSG00000179750	1.33318	1.65e-15	APOBEC3B	22q13.1	protein_coding	9.53433	9.61997	9.6921	11.2164	10.9191	10.6474
Up	ENSG00000166813	1.33223	8.55e-18	KIF7	15q26.1	protein_coding	7.64826	7.4962	7.45443	8.83282	8.85096	8.8617
Up	ENSG00000164741	1.33143	0.000821	DLC1	8p22	protein_coding	5.57266	5.04183	5.04948	6.61501	6.57518	6.23696
Up	ENSG00000034510	1.33126	5.06e-119	TMSB10	2p11.2	protein_coding	16.1691	16.2391	16.2398	17.5086	17.608	17.5242
Up	ENSG00000136717	1.32904	6.78e-19	BIN1	2q14.3	protein_coding	9.71623	9.80871	9.95513	11.1618	11.3616	10.9101
Up	AL627309.7	1.32894	0.00351	NA	NANA	NA	7.82846	6.85081	7.13935	7.87008	8.36929	9.30965
Up	ENSG00000282844	1.32873	1.09e-23	ACTN4	CHR_HG26_PATCH	protein_coding	13.4462	13.2606	13.3518	14.4426	14.6457	14.9215
Up	ENSG00000186591	1.3282	1.82e-19	UBE2H	7q32.2	protein_coding	10.8651	10.8981	11.1134	12.3692	12.4617	12.0002
Up	ENSG00000072110	1.32811	4.18e-25	ACTN1	14q24.1	protein_coding	11.8874	11.7528	11.8561	12.9863	13.0561	13.4042
Up	ENSG00000124145	1.328	2.09e-16	SDC4	20q13.12	protein_coding	10.0267	10.2572	10.1609	11.6755	11.5554	11.1434
Up	ENSG00000101265	1.3279	1.72e-05	RASSF2	20p13	protein_coding	6.76789	7.06863	6.77977	8.47692	8.28454	7.62092
Up	ENSG00000168209	1.32686	1.21e-17	DDIT4	10q22.1	protein_coding	11.9288	12.0438	12.3156	13.6349	13.4638	13.1569
Up	ENSG00000063761	1.32663	1.06e-09	ADCK1	14q24.3	protein_coding	7.34302	7.21633	7.60423	8.55287	8.60828	8.94171
Up	ENSG00000101608	1.32588	4.6e-36	MYL12A	18p11.31	protein_coding	12.1876	12.4184	12.4701	13.6937	13.5769	13.7887
Up	ENSG00000262243	1.32579	0.0354	CES1	CHR_HSCHR16_1_CTG3_1	protein_coding	3.87536	3.96131	4.45068	5.01433	5.03542	5.61162
Up	ENSG00000186364	1.32568	1.24e-07	NUDT17	1q21.1	protein_coding	6.60604	6.81417	7.012	8.36737	7.95574	8.00015
Up	ENSG00000146013	1.32434	0.00567	GFRA3	5q31.2	protein_coding	4.8535	4.41717	4.53546	5.89497	5.94465	5.51836
Up	ENSG00000102931	1.3236	5.78e-12	ARL2BP	16q13	protein_coding	8.75461	9.12845	9.00619	10.4933	10.3627	9.94781
Up	ENSG00000072195	1.32353	5.74e-37	SPEG	2q35	protein_coding	9.91411	9.72238	9.83588	11.2143	11.1925	11.0325
Up	ENSG00000177519	1.32352	5.63e-07	RPRM	2q23.3	protein_coding	7.01614	6.93852	7.50261	8.62086	8.60828	8.18348
Up	ENSG00000196517	1.32217	3.63e-26	SLC6A9	1p34.1	protein_coding	8.34501	8.42652	8.27176	9.57761	9.71094	9.67277
Up	ENSG00000163625	1.32113	1.74e-08	WDFY3 ENSG00000163625	4q21.23	protein_coding	8.31308	8.61403	7.97816	9.68276	9.84158	9.30965
Up	ENSG00000133169	1.31962	1.54e-33	BEX1	Xq22.1	protein_coding	11.8138	11.7624	11.9522	13.2477	13.2556	12.9727
Up	ENSG00000220804	1.31946	0.000134	LINC01881	2q37.3	transcribed_unprocessed_pseudogene	5.59938	5.65267	6.14641	6.92848	7.33877	6.97064
Up	ENSG00000172380	1.31879	1.73e-23	GNG12	1p31.3	protein_coding	8.59117	8.77995	8.64285	10.1114	9.94983	9.86814
Up	ENSG00000134802	1.3185	4.93e-08	SLC43A3	11q12.1	protein_coding	8.64987	8.49177	8.46785	10.1143	10.0052	9.298
Up	ENSG00000163701	1.31749	1.72e-06	IL17RE ENSG00000163701	3p25.3	protein_coding	6.12585	5.95147	6.32373	7.46092	7.55986	7.22795
Up	ENSG00000120690	1.31721	5.6e-11	ELF1	13q14.11	protein_coding	8.36461	8.52048	8.43788	9.99129	9.81797	9.36651
Up	ENSG00000166340	1.31702	1.59e-14	TPP1	11p15.4	protein_coding	8.509	8.56526	8.37313	9.91208	9.91316	9.50463
Up	ENSG00000116729	1.31695	2.67e-07	WLS	1p31.3	protein_coding	7.31911	6.97217	6.89655	8.55721	8.45751	8.03424
Up	ENSG00000186141	1.31683	2.16e-27	POLR3C	1q21.1	protein_coding	9.01492	8.98749	8.99314	10.4636	10.2448	10.2064
Up	ENSG00000166188	1.31612	3.37e-06	ZNF319	16q21	protein_coding	6.92402	6.50501	6.69937	8.20518	8.14475	7.60589
Up	ENSG00000140548	1.31515	3.58e-28	ZNF710	15q26.1	protein_coding	8.24279	8.17529	8.19239	9.49622	9.49566	9.53273
Up	ENSG00000196922	1.31504	1.63e-07	ZNF252P	8q24.3	transcribed_unprocessed_pseudogene	7.73516	7.33745	7.10509	8.76306	8.87252	8.46336
Up	ENSG00000141642	1.31436	8.71e-08	ELAC1	18q21.2	protein_coding	6.85916	6.3083	6.68088	8.03493	7.88478	7.8551
Up	ENSG00000129214	1.31419	0.00202	SHBG	17p13.1	protein_coding	4.8535	5.37934	5.21284	6.63159	5.99043	6.42001
Up	ENSG00000161202	1.31383	6.31e-31	DVL3	3q27.1	protein_coding	10.0655	9.73958	9.89122	11.1561	11.2613	11.2348
Up	ENSG00000099625	1.31297	4.91e-11	CBARP	19p13.3	protein_coding	7.64185	7.68049	7.65722	9.08535	9.09839	8.6361
Up	ENSG00000228409	1.31289	1.31e-06	CCT6P1	7q11.21	transcribed_unprocessed_pseudogene	6.17996	6.50501	6.60445	7.54208	7.63385	7.93547
Up	ENSG00000129595	1.31252	3.53e-06	EPB41L4A	5q22.2	protein_coding	6.17996	5.91733	6.04884	7.49756	7.34759	7.08348
Up	ENSG00000107796	1.31102	1.55e-07	ACTA2	10q23.31	protein_coding	6.75607	6.45829	6.92039	7.87008	7.92659	8.22343
Up	ENSG00000103264	1.31033	4.74e-09	FBXO31	16q24.2	protein_coding	8.68771	8.23194	8.129	9.84081	9.75636	9.3754
Up	ENSG00000198393	1.30988	1.31e-10	ZNF26	12q24.33	protein_coding	7.47873	7.0841	7.19253	8.61254	8.3993	8.63979
Up	ENSG00000197586	1.30902	4.69e-35	ENTPD6	20p11.21	protein_coding	10.0523	9.85904	9.8791	11.1561	11.3446	11.2102
Up	ENSG00000178922	1.30897	4.93e-13	HYI	1p34.2	protein_coding	8.85504	8.71684	9.06975	10.3188	10.3297	9.89158
Up	ENSG00000093167	1.30858	2.65e-33	LRRFIP2	3p22.2	protein_coding	8.84112	8.90715	8.81806	10.0785	10.233	10.1453
Up	ENSG00000167702	1.30769	2.89e-08	KIFC2	8q24.3	protein_coding	8.38011	8.13872	8.1392	9.72392	9.70236	9.03727
Up	ENSG00000154978	1.30733	1.22e-44	VOPP1	7p11.2	protein_coding	10.369	10.3433	10.277	11.6785	11.7083	11.5078
Up	ENSG00000120437	1.30667	2.03e-06	ACAT2	6q25.3	protein_coding	10.8239	10.7843	10.9171	11.6205	11.8072	12.7484
Up	ENSG00000124786	1.30606	6.72e-17	SLC35B3	6p24.3	protein_coding	7.48591	7.58586	7.47604	8.8752	8.79401	8.72575
Up	ENSG00000130363	1.30548	9.19e-05	RSPH3	6q25.3	protein_coding	5.40104	5.47632	5.35957	6.43784	6.75835	6.67177
Up	ENSG00000184887	1.30504	2.69e-13	BTBD6	14q32.33	protein_coding	8.07207	7.57495	7.85573	9.14718	9.17968	9.11366
Up	ENSG00000090674	1.3046	1.08e-18	MCOLN1	19p13.2	protein_coding	7.8784	7.62868	7.77522	9.06413	9.07201	9.04286
Up	ENSG00000083750	1.30429	5.99e-06	RRAGB	Xp11.21	protein_coding	6.99617	7.59669	6.77977	8.62501	8.27532	8.373
Up	ENSG00000198001	1.30419	6.15e-09	IRAK4	12q12	protein_coding	6.4823	6.3083	6.46011	7.67597	7.62662	7.76323
Up	ENSG00000123130	1.30352	2.77e-47	ACOT9	Xp22.11	protein_coding	9.8791	10.0444	10.0518	11.2782	11.2671	11.3339
Up	ENSG00000263956	1.30299	3.19e-09	NBPF11	1q21.2	protein_coding	6.99617	7.06863	6.74459	8.04114	8.19938	8.3641
Up	ENSG00000219626	1.30297	2.65e-10	FAM228B ENSG00000219626	2p23.3	protein_coding	7.78256	7.92343	7.62856	9.30794	8.80045	9.04286
Up	ENSG00000269713	1.30192	2.57e-05	NBPF9	1q21.2	protein_coding	5.86464	5.95147	5.63402	7.00681	7.25684	6.86094
Up	ENSG00000100258	1.30018	1.75e-23	LMF2	22q13.33	protein_coding	9.27527	8.9626	9.00433	10.3239	10.4503	10.3733
Up	ENSG00000127526	1.29813	2.67e-11	SLC35E1	19p13.11	protein_coding	8.18663	8.33897	8.06271	9.69858	9.52317	9.17861
Up	ENSG00000116678	1.29735	5e-06	LEPR	1p31.3	protein_coding	6.12585	6.3083	6.00492	7.48849	7.52917	7.11568
Up	ENSG00000167962	1.29709	1.08e-29	ZNF598	16p13.3	protein_coding	9.1767	9.26366	9.12551	10.3454	10.5691	10.5078
Up	ENSG00000138180	1.29703	5.99e-27	CEP55	10q23.33	protein_coding	8.5845	8.61403	8.5618	9.88814	9.96281	9.76194
Up	ENSG00000077713	1.29702	3.79e-06	SLC25A43	Xq24	protein_coding	6.12585	6.71829	6.25039	7.69186	7.47383	7.70092
Up	ENSG00000065802	1.29375	3.69e-15	ASB1	2q37.3	protein_coding	8.59781	8.11633	8.48661	9.76018	9.6658	9.69248
Up	ENSG00000052795	1.29237	0.000168	FNIP2	4q32.1	protein_coding	7.11203	7.2303	7.01938	8.75552	8.54832	7.6358
Up	ENSG00000263006	1.29175	7.85e-07	ROCK1P1	18p11.32	transcribed_unprocessed_pseudogene	6.17996	5.98482	5.94419	7.21913	7.34759	7.2667
Up	ENSG00000196776	1.29078	1.14e-13	CD47	3q13.12	protein_coding	7.83409	7.932	7.54922	9.10031	9.07467	8.95956
Up	ENSG00000183281	1.29064	0.0104	PLGLB1	2p11.2	protein_coding	5.20621	4.90916	4.69139	5.62384	6.56007	6.02726
Up	ENSG00000172650	1.29061	6.48e-06	AGAP5	10q22.2	protein_coding	6.63215	6.36005	6.04884	7.44225	7.61935	7.74962
Up	ENSG00000236438	1.28964	1.28e-09	FAM157A	3q29	transcribed_unprocessed_pseudogene	7.95281	8.16805	7.98194	8.98571	9.27757	9.60066
Up	ENSG00000188157	1.28917	2.86e-44	AGRN ENSG00000188157	1p36.33	protein_coding	10.772	10.6492	10.6588	11.9156	12.0993	11.9231
Up	ENSG00000057019	1.28876	7.97e-08	DCBLD2	3q12.1	protein_coding	8.86333	8.69182	8.77948	10.272	10.289	9.49038
Up	AL512785.2	1.28843	8.13e-07	NA	NANA	NA	6.93455	6.81417	6.82257	7.7613	8.10368	8.41242
Up	ENSG00000160741	1.28769	5.46e-23	CRTC2	1q21.3	protein_coding	8.18222	8.12383	8.04113	9.35861	9.36271	9.44675
Up	ENSG00000163558	1.2873	3.16e-24	PRKCI	3q26.2	protein_coding	9.875	10.0892	9.93869	11.2088	11.1009	11.4272
Up	ENSG00000154124	1.28671	1.84e-11	OTULIN	5p15.2	protein_coding	7.50723	7.60743	7.65722	9.08835	8.79078	8.67623
Up	ENSG00000102908	1.28544	7.1e-06	NFAT5	16q22.1	protein_coding	7.1396	6.95544	6.77105	8.44445	8.36929	7.74962
Up	ENSG00000284468	1.2852	5.22e-16	SLC25A24	CHR_HSCHR1_6_CTG3	protein_coding	9.04925	9.15798	9.0979	10.5834	10.4171	10.1004
Up	ENSG00000267796	1.28442	0.000188	LIN37 ENSG00000267796	19q13.12	protein_coding	8.01367	7.57495	8.73759	9.50749	9.76297	9.04843
Up	ENSG00000132376	1.28421	1.67e-16	INPP5K	17p13.3	protein_coding	8.44783	8.31295	8.42683	9.75073	9.7988	9.44885
Up	ENSG00000100068	1.28387	1.09e-05	LRP5L	22q11.23	transcribed_unprocessed_pseudogene	6.0309	5.65267	6.09146	7.2409	7.25684	7.0394
Up	ENSG00000085433	1.28381	1.48e-05	WDR47	1p13.3	protein_coding	6.36262	5.98482	5.94419	7.48849	7.40788	7.11568
Up	ENSG00000175155	1.28358	0.0025	YPEL2	17q22	protein_coding	5.84244	5.91733	5.84802	7.46092	7.26618	6.31299
Up	ENSG00000101134	1.28294	7.7e-05	DOK5	20q13.2	protein_coding	8.25545	8.46248	8.57688	10.2016	9.73467	8.92364
Up	ENSG00000160216	1.28278	3.88e-19	AGPAT3	21q22.3	protein_coding	8.09572	7.949	7.93589	9.34611	9.27526	9.17097
Up	ENSG00000198743	1.28245	0.000378	SLC5A3	21q22.11	protein_coding	7.40492	7.21633	7.02672	8.81841	8.71098	7.66511
Up	ENSG00000023909	1.28226	1.49e-12	GCLM	1p22.1	protein_coding	8.20415	8.43258	8.29626	9.83724	9.48969	9.38203
Up	ENSG00000126524	1.2817	3.26e-30	SBDS	7q11.21	protein_coding	9.65227	9.69745	9.63561	11.0522	10.9764	10.773
Up	Z97634.1	1.281	0.0595	NA	NANA	NA	4.04045	4.08947	4.45068	5.62384	5.54525	4.48325
Up	ENSG00000183840	1.28074	0.0176	GPR39 ENSG00000183840	2q21.2	protein_coding	4.55901	5.04183	4.65396	5.52082	5.60533	6.40271
Up	ENSG00000089057	1.28027	2.67e-12	SLC23A2	20p13	protein_coding	7.49305	7.40059	7.29335	8.78175	8.67989	8.49226
Up	ENSG00000143367	1.27979	3.37e-10	TUFT1	1q21.3	protein_coding	8.01863	7.8974	8.22785	9.50749	9.41611	9.01183
Up	ENSG00000064652	1.27973	1.02e-12	SNX24	5q23.2	protein_coding	8.84949	9.11721	8.96093	10.4391	10.3408	9.92224
Up	ENSG00000245848	1.2789	0.000256	CEBPA	19q13.11	protein_coding	5.84244	5.56719	5.81449	7.25166	7.00133	6.58243
Up	ENSG00000130193	1.27776	0.00076	THEM6	8q24.3	protein_coding	5.86464	5.65267	5.33613	7.04444	6.9559	6.4371
Up	ENSG00000134324	1.27775	3.1e-06	LPIN1	2p25.1	protein_coding	7.6799	7.38818	7.59932	8.92648	9.12685	8.29547
Up	ENSG00000143819	1.27653	7.31e-38	EPHX1	1q42.12	protein_coding	10.959	11.0999	11.0518	12.1769	12.4407	12.3066
Up	ENSG00000175093	1.27652	1.61e-12	SPSB4	3q23	protein_coding	7.85642	8.01505	8.01553	9.43615	9.20903	9.00325
Up	ENSG00000140848	1.27645	2e-28	CPNE2	16q13	protein_coding	9.41343	9.34937	9.50769	10.6882	10.8235	10.5759
Up	ENSG00000112715	1.27641	1.15e-14	VEGFA	6p21.1	protein_coding	9.6916	9.63581	9.79563	11.0969	11.1604	10.6372
Up	ENSG00000171223	1.2754	0.000788	JUNB	19p13.13	protein_coding	6.12585	5.73337	6.19934	7.11687	6.83563	7.70798
Up	ENSG00000095370	1.27444	1.33e-05	SH2D3C	9q34.11	protein_coding	6.4237	6.83261	6.69015	8.07184	8.0614	7.47134
Up	ENSG00000136754	1.27307	3.53e-26	ABI1	10p12.1	protein_coding	9.2607	9.15066	9.24361	10.5247	10.599	10.3293
Up	ENSG00000121236	1.27281	1.26e-17	TRIM6	11p15.4	protein_coding	7.97848	7.95742	7.89637	9.13851	9.11657	9.33949
Up	ENSG00000136997	1.27169	2.64e-34	MYC	8q24.21	protein_coding	10.2497	10.182	10.2608	11.3369	11.5939	11.5589
Up	ENSG00000085563	1.27068	0.0683	ABCB1	7q21.12	protein_coding	4.8084	3.48997	4.26454	5.7807	4.99107	5.31151
Up	ENSG00000256453	1.27065	0.0874	DND1	5q31.3	protein_coding	3.78514	3.66476	3.72948	4.13696	4.89804	4.97954
Up	ENSG00000149781	1.27061	0.0531	FERMT3	11q13.1	protein_coding	3.87536	4.68404	4.65396	5.06403	5.27624	6.09343
Up	ENSG00000196284	1.27017	8.14e-12	SUPT3H	6p21.1	protein_coding	8.67834	8.51479	8.94164	9.74503	10.008	10.1825
Up	ENSG00000070614	1.26983	1.7e-23	NDST1	5q33.1	protein_coding	9.80212	9.5959	9.52204	10.8937	11.0349	10.7922
Up	AL121845.3	1.26889	0.0011	NA	NANA	NA	6.05039	5.95147	5.21284	6.77279	6.96739	7.15752
Up	ENSG00000112977	1.26721	3.68e-33	DAP	5p15.2	protein_coding	10.2274	10.2555	10.2246	11.3344	11.5241	11.6252
Up	ENSG00000273686	1.26661	1.94e-07	B2M	CHR_HSCHR15_3_CTG8	protein_coding	11.9656	12.189	12.1916	13.6966	13.5873	12.6684
Up	ENSG00000158104	1.26635	0.00479	HPD	12q24.31	protein_coding	4.8084	5.37934	4.86523	5.83897	6.41653	6.21731
Up	ENSG00000140564	1.26547	1.82e-19	FURIN	15q26.1	protein_coding	9.85019	9.53247	9.509	10.7978	11.0308	10.8643
Up	ENSG00000165912	1.26493	6.64e-23	PACSIN3	11p11.2	protein_coding	9.66339	9.60128	9.75422	10.9567	11.0918	10.7415
Up	ENSG00000144395	1.26429	4.18e-11	CCDC150	2q33.1	protein_coding	7.47152	7.83476	7.41021	8.91975	8.77452	8.75671
Up	AC010507.1	1.26427	5.96e-12	NA	NANA	NA	9.57023	9.48955	9.67702	10.4659	11.11	10.8776
Up	ENSG00000285460	1.26367	3.87e-05	BCAR1	CHR_HSCHR16_5_CTG3_1	protein_coding	8.22574	7.86194	8.71959	9.41476	9.19198	9.98605
Up	ENSG00000027075	1.26336	0.000895	PRKCH	14q23.1	protein_coding	6.77962	6.77658	6.79704	8.49062	8.07209	7.2181
Up	ENSG00000177283	1.26292	5.56e-07	FZD8	10p11.21	protein_coding	6.82561	6.9887	6.81411	8.25952	8.26138	7.74276
Up	ENSG00000183496	1.26276	3.61e-10	MEX3B	15q25.2	protein_coding	7.32712	7.38818	7.35297	8.82203	8.55595	8.38186
Up	ENSG00000104218	1.26263	8.46e-10	CSPP1	8q13.1	protein_coding	6.77962	6.7955	6.62394	7.87705	7.97863	8.01729
Up	ENSG00000282932	1.26234	4.25e-15	PTPRD	CHR_HSCHR9_1_CTG6	protein_coding	9.46519	9.07526	9.13234	10.5544	10.3016	10.6064
Up	ENSG00000197818	1.26234	1.21e-05	SLC9A8	20q13.13	protein_coding	6.06963	6.22702	5.81449	7.37493	7.26618	7.07258
Up	ENSG00000205593	1.26229	0.0012	DENND6B	22q13.33	protein_coding	4.93966	5.65267	5.18687	6.39964	6.44969	6.47068
Up	ENSG00000155849	1.25988	7.72e-07	ELMO1	7p14.1	protein_coding	7.03583	7.25784	7.11201	8.10783	8.20909	8.71528
Up	SARS	1.25964	4.03e-36	NA	NANA	NA	11.7339	11.7998	12.008	13.1352	13.173	13.0223
Up	ENSG00000122068	1.2592	1.13e-11	FYTTD1	3q29	protein_coding	9.08514	9.03204	9.20045	10.648	10.3441	10.0304
Up	ENSG00000110801	1.25917	1.28e-32	PSMD9	12q24.31	protein_coding	10.481	10.4062	10.4535	11.7086	11.8443	11.5457
Up	ENSG00000177082	1.25859	2.26e-16	WDR73	15q25.2	protein_coding	7.5895	7.62868	7.75768	8.9465	8.83537	8.93571
Up	ENSG00000115194	1.25824	0.00353	SLC30A3	2p23.3	protein_coding	7.26172	7.33745	7.09814	8.85769	8.78104	7.32295
Up	ENSG00000118194	1.25787	0.0195	TNNT2 ENSG00000118194	1q32.1	protein_coding	7.18441	7.09941	7.38759	6.99405	8.35623	9.24076
Up	ENSG00000281165	1.2575	6.2e-11	SLC2A6	CHR_HG2030_PATCH	protein_coding	7.81712	7.47288	7.53385	8.93986	8.67288	8.95067
Up	ENSG00000153721	1.25747	2.54e-07	CNKSR3	6q25.2	protein_coding	6.69544	6.93852	6.81411	8.18847	8.15986	7.73587
Up	ENSG00000166446	1.25576	2.5e-06	CDYL2	16q23.2	protein_coding	6.33108	6.19888	6.25039	7.67597	7.48187	7.23774
Up	ENSG00000139675	1.25554	6.8e-16	HNRNPA1L2	13q14.3	protein_coding	7.50723	7.59669	7.43801	8.77803	8.75143	8.70826
Up	ENSG00000066322	1.25495	1.35e-16	ELOVL1 ENSG00000066322	1p34.2	protein_coding	9.346	9.12845	9.34545	10.4093	10.7547	10.3942
Up	ENSG00000038532	1.25413	8.11e-12	CLEC16A ENSG00000038532	16p13.13	protein_coding	7.11203	7.3114	7.07708	8.30673	8.42453	8.43811
Up	ENSG00000109424	1.25367	0.0799	UCP1	4q31.1	protein_coding	4.04045	3.48997	3.65565	4.79641	4.45108	4.93211
Up	ENSG00000012171	1.25351	0.00451	SEMA3B	3p21.31	protein_coding	6.79126	6.45829	6.40484	6.92848	7.66947	8.38186
Up	ST5	1.25331	6.19e-23	NA	NANA	NA	8.87158	8.68676	8.92995	10.0965	10.1685	9.9846
Up	ENSG00000142149	1.25301	0.00012	HUNK	21q22.11	protein_coding	6.19755	6.77658	5.91284	7.59376	7.52139	7.47134
Up	ENSG00000137462	1.25186	0.00377	TLR2	4q31.3	protein_coding	5.67669	5.52247	5.10602	6.80237	6.84812	6.09343
Up	ENSG00000057294	1.25095	8.6e-16	PKP2	12p11.21	protein_coding	8.30092	8.21799	8.45703	9.46418	9.49962	9.74317
Up	ENSG00000243927	1.2506	5.68e-14	MRPS6	21q22.11	protein_coding	11.6453	11.7558	11.8108	13.2172	13.0891	12.5855
Up	ENSG00000185813	1.25015	8.01e-33	PCYT2	17q25.3	protein_coding	9.59201	9.56866	9.58181	10.8695	10.9146	10.6872
Up	ENSG00000172888	1.24999	1.5e-08	ZNF621	3p22.1	protein_coding	7.38202	7.27142	6.95158	8.50868	8.52906	8.24784
Up	ENSG00000143815	1.24994	1.07e-23	LBR ENSG00000143815	1q42.12	protein_coding	10.4335	10.1566	10.0419	11.4656	11.466	11.4699
Up	ENSG00000140104	1.24988	5.54e-05	CLBA1	14q32.33	protein_coding	6.05039	5.88237	5.69057	6.84564	7.24744	7.08348
Up	ENSG00000184922	1.24972	1.18e-19	FMNL1 ENSG00000184922	17q21.31	protein_coding	7.9987	7.82559	7.8843	9.1414	9.14973	9.13999
Up	ENSG00000141068	1.24963	1.7e-26	KSR1	17q11.2	protein_coding	8.84112	8.77042	8.76857	9.93564	10.0246	10.1401
Up	ENSG00000157637	1.24927	4.66e-28	SLC38A10	17q25.3	protein_coding	8.67521	8.6612	8.65711	9.81745	9.98135	9.91158
Up	ENSG00000092969	1.24925	0.0364	TGFB2	1q41	protein_coding	4.11642	3.96131	3.9307	5.15857	4.94531	4.97954
Up	ENSG00000164306	1.24834	5.94e-08	PRIMPOL ENSG00000164306	4q35.1	protein_coding	6.76789	7.18798	7.04852	8.17156	8.07209	8.41674
Up	ENSG00000168502	1.24812	1.21e-21	MTCL1	18p11.22	protein_coding	8.82423	8.82207	8.77512	9.88122	10.0613	10.1812
Up	ENSG00000092841	1.24793	1.05e-35	MYL6	12q13.2	protein_coding	14.908	15.085	15.1972	16.2014	16.3518	16.3884
Up	ENSG00000128165	1.2471	1.41e-17	ADM2	22q13.33	protein_coding	7.74715	7.8974	7.97056	9.12978	9.07201	9.12425
Up	ENSG00000162065	1.24668	1.14e-08	TBC1D24	16p13.3	protein_coding	6.93455	6.75741	6.60445	8.07184	7.97863	7.89893
Up	ENSG00000183255	1.24616	1.7e-36	PTTG1IP ENSG00000183255	21q22.3	protein_coding	11.3259	11.3808	11.4481	12.7367	12.6754	12.4676
Up	ENSG00000140577	1.24522	0.000488	CRTC3	15q26.1	protein_coding	6.75607	6.59414	6.65269	8.25952	8.00675	7.178
Up	ENSG00000106397	1.24512	1.91e-21	PLOD3	7q22.1	protein_coding	10.0143	10.1289	9.84525	11.0599	11.3692	11.2722
Up	ENSG00000174307	1.24493	3.12e-16	PHLDA3	1q32.1	protein_coding	9.47965	9.63055	9.85147	10.9876	11.0136	10.6908
Up	ENSG00000121210	1.24483	7.57e-16	TMEM131L	4q31.3	protein_coding	8.16444	8.14611	7.95526	9.212	9.28217	9.45306
Up	AC092865.3	1.24458	0.056	NA	NANA	NA	5.59938	8.35181	7.52869	8.05964	8.75807	9.24319
Up	ENSG00000148444	1.24444	0.00476	COMMD3	10p12.2	protein_coding	7.13047	7.09941	7.15952	8.8752	8.50165	7.20818
Up	ENSG00000212993	1.24126	0.0123	POU5F1B	8q24.21	protein_coding	4.25731	4.90916	4.76346	5.52082	5.84848	5.88506
Up	ENSG00000186792	1.24085	0.00117	HYAL3	3p21.31	protein_coding	5.33897	5.37934	5.13347	6.12311	6.64841	6.47068
Up	ENSG00000176978	1.23868	3.08e-08	DPP7	9q34.3	protein_coding	9.72838	9.82951	9.73866	11.2226	11.2192	10.4234
Up	ENSG00000143776	1.23759	4.04e-12	CDC42BPA	1q42.13	protein_coding	8.17336	8.0311	7.84332	9.11217	9.17721	9.42335
Up	ENSG00000112079	1.23562	1.87e-16	STK38	6p21.31	protein_coding	7.67362	7.7883	7.60423	8.9465	8.89376	8.86801
Up	ENSG00000046604	1.23539	2.73e-12	DSG2	18q12.1	protein_coding	10.8835	10.8727	10.8545	12.3705	12.1787	11.6774
Up	ENSG00000100228	1.23393	0.0151	RAB36	22q11.23	protein_coding	4.8535	5.04183	4.21399	5.71999	5.74543	5.9814
Up	ENSG00000083812	1.23387	0.00129	ZNF324	19q13.43	protein_coding	5.62562	5.04183	5.69057	6.90139	6.52939	6.51964
Up	AC010186.2	1.2338	8.49e-06	NA	NANA	NA	6.05039	6.59414	6.58469	7.70759	7.6482	7.50415
Up	ENSG00000176597	1.233	1.65e-07	B3GNT5	3q27.1	protein_coding	6.97592	6.88653	6.63359	8.22716	7.98995	7.87405
Up	ENSG00000110330	1.23244	5.32e-16	BIRC2	11q22.2	protein_coding	8.95412	8.77042	8.90228	10.2057	10.221	9.86341
Up	ENSG00000277086	1.23099	3.4e-10	MTMR10	CHR_HSCHR15_4_CTG8	protein_coding	7.38202	7.84388	7.49204	8.68183	8.86639	8.81016
Up	AP006222.1	1.23084	0.0553	NA	NANA	NA	3.96027	4.60045	3.72948	5.28969	5.12024	4.97954
Up	ENSG00000035403	1.22823	0.00204	VCL	10q22.2	protein_coding	11.8037	11.812	11.8042	12.5359	12.6846	13.6256
Up	ENSG00000189283	1.22749	0.0107	FHIT	3p14.2	protein_coding	4.8535	5.37934	4.57605	6.02614	6.31223	5.80833
Up	ENSG00000102901	1.2271	1.64e-16	CENPT	16q22.1	protein_coding	9.42655	9.3716	9.45425	10.4647	10.5328	10.8885
Up	ENSG00000188026	1.22706	3.21e-10	RILPL1	12q24.31	protein_coding	8.13734	8.0311	8.38461	9.49848	9.57104	9.13476
Up	ENSG00000115993	1.22691	2.37e-06	TRAK2	2q33.1	protein_coding	7.04558	6.65755	6.50284	8.02241	8.03434	7.77672
Up	ENSG00000143147	1.22686	1.81e-11	GPR161	1q24.2	protein_coding	8.19103	8.01505	7.71288	9.19258	9.2543	9.13738
Up	ENSG00000168077	1.22684	2.26e-10	SCARA3	8p21.1	protein_coding	7.92668	7.87978	7.74883	9.1558	9.22348	8.77363
Up	ENSG00000013441	1.22659	2.35e-20	CLK1	2q33.1	protein_coding	8.72459	8.79882	8.80531	9.90528	9.90422	10.1608
Up	ENSG00000136021	1.22633	3.71e-20	SCYL2	12q23.1	protein_coding	8.63057	8.50332	8.41009	9.79371	9.62828	9.77376
Up	ENSG00000076351	1.22622	6.65e-09	SLC46A1	17q11.2	protein_coding	7.14868	7.03719	7.11201	8.47233	8.35186	8.06205
Up	AC063952.1	1.22603	0.0435	NA	NANA	NA	5.33897	4.41717	5.65311	5.94887	5.9212	6.99393
Up	ENSG00000107521	1.22521	1.82e-17	HPS1	10q24.2	protein_coding	9.76425	9.71991	9.67001	11.0629	11.0606	10.6593
Up	ENSG00000198838	1.22426	0.093	RYR3	15q13.3	protein_coding	4.61246	4.90916	3.40836	5.75067	5.48255	5.11314
Up	ENSG00000148834	1.22386	2.42e-27	GSTO1	10q25.1	protein_coding	11.0264	11.3745	11.3135	12.4103	12.4683	12.5216
Up	ENSG00000007384	1.22308	3.83e-10	RHBDF1	16p13.3	protein_coding	8.70627	8.70689	8.54911	9.91885	10.1152	9.50868
Up	ENSG00000285394	1.22224	8.64e-06	C3orf52	CHR_HSCHR3_6_CTG2_1	protein_coding	7.74117	7.76929	7.56947	9.16722	9.06935	8.3279
Up	ENSG00000183876	1.22024	2.25e-05	ARSI	5q32	protein_coding	7.41998	7.2982	7.32942	8.76682	8.78104	7.96523
Up	ENSG00000148154	1.22003	4.8e-12	UGCG	9q31.3	protein_coding	8.56769	8.65604	8.46785	9.9323	9.87857	9.46977
Up	ENSG00000037637	1.21948	6.62e-08	FBXO42	1p36.13	protein_coding	8.22145	8.39586	8.16271	9.75073	9.52706	9.04286
Up	ENSG00000204178	1.21941	4.01e-08	MACO1	1p36.11	protein_coding	7.03583	7.09941	7.02672	8.42557	8.31184	7.96523
Up	ENSG00000170537	1.21843	1.13e-05	TMC7	16p12.3	protein_coding	6.33108	6.25462	6.21227	7.6599	7.46575	7.15752
Up	ENSG00000063601	1.21843	1.15e-14	MTMR1	Xq28	protein_coding	8.62733	8.44461	8.39315	9.79555	9.79396	9.49447
Up	ENSG00000101846	1.21812	0.0172	STS	Xp22.31	protein_coding	4.25731	4.41717	4.36061	5.28969	5.41701	5.45265
Up	ENSG00000120913	1.21711	2.17e-22	PDLIM2	8p21.3	protein_coding	10.4111	10.64	10.5743	11.853	11.8528	11.5506
[truncated: 3,012 more rows]
